# Supplementary material for: Longitudinal source-sink dynamics of fecal litter and farm indoor environmental resistomes in broiler chicken and Cherry Valley ducks
Source: Anim Microbiome. 2026 Mar 9;8:45. doi: 10.1186/s42523-026-00544-x (PMC13085657; doi:10.1186/s42523-026-00544-x)
Supplement: Supplementary file 1 — Supplementary Material 1 [file 42523_2026_544_MOESM1_ESM.xlsx]

## Sheet: chicken
Supplementary File 1. List of high transmission potential aaARG carrier species in broiler and duck samples, and their related relative frequency.
aaARG carriers	biological	environment	group
Bacteria	0.147766491561538	0.125032361304167	chicken both
Escherichia coli	0.107076432626923	0.102541938616667	chicken both
Pseudomonas aeruginosa	0.0822279567653846	0.1391957120625	chicken both
Staphylococcus aureus	0.0752443321230769	0.07203777335	chicken both
Staphylococcus haemolyticus	0.0668334147230769	0.0352914474541667	chicken both
Bifidobacterium adolescentis	0.0545552118	0.0486193876	chicken both
Erysipelothrix rhusiopathiae	0.0378200982	0.0209999026	chicken both
Butyrivibrio fibrisolvens	0.0315135732	0.0181100988	chicken both
Nocardia farcinica	0.0291789816	0.0315259040791667	chicken both
uncultured bacterium	0.0287231265961538	0.0188288334125	chicken both
Enterococcus faecium	0.0269474911653846	0.022624195775	chicken both
Corynebacterium glutamicum	0.026750155	0.0132186489	chicken both
Corynebacterium striatum	0.0247846079	0.0126847172	chicken both
Vibrio fluvialis	0.0244131698	0.013618665	chicken both
Bifidobacterium bifidum	0.0230670796	0.0150991398	chicken both
Staphylococcus epidermidis	0.0216049073	0.0184384226	chicken both
Brachybacterium paraconglomeratum	0.0202165944	0.0128339459	chicken both
Stenotrophomonas maltophilia	0.0181028996807692	0.0400489928166667	chicken both
Megasphaera elsdenii	0.0158128638	0.0100704922	chicken both
Geobacillus stearothermophilus	0.0151953904	0.0113748741	chicken both
Klebsiella pneumoniae	0.0150967680807692	0.0121947147625	chicken both
Mammaliicoccus lentus	0.0128449935	0.0126895576	chicken both
Acinetobacter	2e-06	0.000243815491666667	chicken only biological
Acinetobacter radioresistens	1e-06	0.00053872685	chicken only biological
Pseudomonas putida	1e-06	0.0000238	chicken only biological
Salmonella enterica	0.0163066417269231	0.00765739279166667	chicken only biological
Lactobacillus johnsonii	0.0150737815	0.0070532437	chicken only biological
Listeria monocytogenes	0.00821847325	0.0106719011625	chicken only environment
Vibrio cholerae	0.00318943456923077	0.0134226808208333	chicken only environment
Acinetobacter baumannii	0.00274917682307692	0.0197365173875	chicken only environment
Acinetobacter sp	0.00230119146923077	0.0306432663666667	chicken only environment
Burkholderia cepacia	0.00111056944230769	0.0112016496	chicken only environment
Acinetobacter lwoffii	0.000368560234615385	0.0122659489	chicken only environment
Escherichia coli	0.1421463151375	0.136102038781818	duck both
Pseudomonas aeruginosa	0.0938789981708333	0.279199376809091	duck both
Vibrio cholerae	0.0636650065958333	0.0358187569590909	duck both
Corynebacterium striatum	0.053098783	0.0448395607	duck both
Acinetobacter baumannii	0.040000786975	0.0532112398954545	duck both
Enterococcus faecalis	0.0377881165625	0.0138062468363636	duck both
Erysipelothrix rhusiopathiae	0.0347760142	0.0122585486	duck both
Acinetobacter sp	0.0328223153166667	0.0336240506454545	duck both
Mammaliicoccus lentus	0.0260503099875	0.0186317562	duck both
Corynebacterium glutamicum	0.022713626	0.0168201427	duck both
Bifidobacterium adolescentis	0.0190719858	0.0284127026	duck both
Salmonella enterica	0.0180648777625	0.0138288350045455	duck both
Staphylococcus aureus	0.0176842157208333	0.0172126572636364	duck both
Vibrio fluvialis	0.0151192000291667	0.0134701065272727	duck both
Nocardia farcinica	0.014098250275	0.0191533147	duck both
Klebsiella pneumoniae	0.011551951125	0.0136627567454545	duck both
Bacteroides fragilis	0.0349596077541667	0.0047158	duck only biological
Bacteroides coprosuis	0.0232391709	0.00188045909090909	duck only biological
Photobacterium damselae	0.0195247043583333	0.00857530503636364	duck only biological
Pasteurella multocida	0.0173718682	0.00842205624090909	duck only biological
Enterococcus faecium	0.0163819325541667	0.00453710576818182	duck only biological
Staphylococcus warneri	0.0158502931	0.0096351962	duck only biological
Proteus genomosp	0.0143800315	0.0036851861	duck only biological
uncultured bacterium	0.0141697634583333	0.00943101557272727	duck only biological
Shigella sonnei	0.0130853737	0.0088150439	duck only biological
Riemerella anatipestifer	0.0129396795	0.00154682	duck only biological
Transposon Tn4551	0.0118402385	0.0014077598	duck only biological
Sphingobacterium faecium	0.0114944935	0.0023664742	duck only biological
Macrococcus canis	0.0107526020666667	0.00267676225	duck only biological
Stenotrophomonas maltophilia	0.00886315224166667	0.0349237059	duck only environment
Acinetobacter lwoffii	0.00353819051666667	0.0163774381	duck only environment
Staphylococcus haemolyticus	0.00315650513333333	0.0102796426863636	duck only environment
Bacteria	0.0026228488375	0.0123874597045455	duck only environment
Acinetobacter johnsonii	0.00219117989166667	0.0146404309	duck only environment
