# Supplementary material for: Longitudinal source-sink dynamics of fecal litter and farm indoor environmental resistomes in broiler chicken and Cherry Valley ducks
Source: Anim Microbiome. 2026 Mar 9;8:45. doi: 10.1186/s42523-026-00544-x (PMC13085657; doi:10.1186/s42523-026-00544-x)
Supplement: Supplementary file 3 — Supplementary Material 3 [file 42523_2026_544_MOESM3_ESM.xlsx]

## Sheet: Munkalap1
Supplementary File 3. The list of resistance gene names, ARO names and the related pathogens
ARO name	pathogen	gene full name	antibiotics drug class
TEM-72	Morganella morganii	TEM beta-lactamase	monobactam; cephalosporin; penam; penem
OXA-212	Acinetobacter johnsonii	OXA beta-lactamase; OXA-211-like beta-lactamase	carbapenem; penam
CMY-1	Klebsiella pneumoniae	CMY beta-lactamase	cephamycin
lnuA	Staphylococcus haemolyticus	lincosamide nucleotidyltransferase (LNU)	lincosamide antibiotic
msrE	Acinetobacter baumannii	msr-type ABC-F protein	macrolide antibiotic; streptogramin antibiotic
FosA2	Enterobacter cloacae	fosfomycin thiol transferase	phosphonic acid antibiotic
OXY-6-1	Klebsiella oxytoca	OXY beta-lactamase	monobactam; cephalosporin; penam
golS	Salmonella enterica	resistance-nodulation-cell division (RND) antibiotic efflux pump	monobactam; carbapenem; cephalosporin; cephamycin; penam; phenicol antibiotic; penem
mdtP	Escherichia coli	major facilitator superfamily (MFS) antibiotic efflux pump	nucleoside antibiotic; disinfecting agents and antiseptics
MOX-5	Aeromonas caviae	MOX beta-lactamase	cephalosporin; cephamycin; penam
aadA23	Salmonella enterica	ANT(3'')	aminoglycoside antibiotic
gadX	Escherichia coli	resistance-nodulation-cell division (RND) antibiotic efflux pump	macrolide antibiotic; fluoroquinolone antibiotic; penam
mdtF	Escherichia coli	resistance-nodulation-cell division (RND) antibiotic efflux pump	macrolide antibiotic; fluoroquinolone antibiotic; penam
srmB	Streptomyces ambofaciens	Miscellaneous ABC-F subfamily ATP-binding cassette ribosomal protection proteins	macrolide antibiotic
CMY-9	Escherichia coli	CMY beta-lactamase	cephamycin
QnrB10	Citrobacter freundii	quinolone resistance protein (qnr)	fluoroquinolone antibiotic
OXA-229	Acinetobacter bereziniae	OXA beta-lactamase; OXA-229-like beta-lactamase	carbapenem; penam
aadA12	Escherichia coli	ANT(3'')	aminoglycoside antibiotic
catB3	Enterobacter cloacae	chloramphenicol acetyltransferase (CAT)	phenicol antibiotic
cpxA	Escherichia coli	resistance-nodulation-cell division (RND) antibiotic efflux pump	aminoglycoside antibiotic; aminocoumarin antibiotic
adeF	Acinetobacter baumannii	resistance-nodulation-cell division (RND) antibiotic efflux pump	fluoroquinolone antibiotic; tetracycline antibiotic
OXA-236	Acinetobacter baumannii	OXA beta-lactamase; OXA-134-like beta-lactamase	carbapenem; penam
tet(42)	Micrococcus sp.	major facilitator superfamily (MFS) antibiotic efflux pump	tetracycline antibiotic
tet(45)	Bhargavaea cecembensis	major facilitator superfamily (MFS) antibiotic efflux pump	tetracycline antibiotic
tet(E)	Escherichia coli	major facilitator superfamily (MFS) antibiotic efflux pump	tetracycline antibiotic
CMY-39	Citrobacter freundii	CMY beta-lactamase	cephamycin
fosA5	Escherichia coli	fosfomycin thiol transferase	fluoroquinolone antibiotic; aminoglycoside antibiotic; phosphonic acid antibiotic
arlS	Staphylococcus aureus	major facilitator superfamily (MFS) antibiotic efflux pump	fluoroquinolone antibiotic; disinfecting agents and antiseptics
OXY-2-8	Klebsiella oxytoca	OXY beta-lactamase	monobactam; cephalosporin; penam
TEM-92	Proteus mirabilis	TEM beta-lactamase	monobactam; cephalosporin; penam; penem
sdiA	Salmonella enterica	resistance-nodulation-cell division (RND) antibiotic efflux pump	fluoroquinolone antibiotic; cephalosporin; glycylcycline; penam; tetracycline antibiotic; rifamycin antibiotic; phenicol antibiotic; disinfecting agents and antiseptics
ACT-19	Enterobacter cloacae	ACT beta-lactamase	carbapenem; cephalosporin; cephamycin; penam
ACT-37	Enterobacter cloacae	ACT beta-lactamase	carbapenem; cephalosporin; cephamycin; penam
lsaE	Enterococcus faecalis	lsa-type ABC-F protein	lincosamide antibiotic; streptogramin antibiotic; pleuromutilin antibiotic
CfxA6	uncultured organism	CfxA beta-lactamase	cephamycin
TEM-91	Escherichia coli	TEM beta-lactamase	monobactam; cephalosporin; penam; penem
smeD	Stenotrophomonas maltophilia	resistance-nodulation-cell division (RND) antibiotic efflux pump	macrolide antibiotic; fluoroquinolone antibiotic; tetracycline antibiotic; phenicol antibiotic
TEM-67	Proteus mirabilis	TEM beta-lactamase	monobactam; cephalosporin; penam; penem
APH(3')-Ia	Serratia marcescens	APH(3')	aminoglycoside antibiotic
CfxA4	Bacteroides fragilis	CfxA beta-lactamase	cephamycin
OXA-143	Acinetobacter baumannii	OXA beta-lactamase; OXA-143-like beta-lactamase	carbapenem; penam
aadA9	Corynebacterium sp.	ANT(3'')	aminoglycoside antibiotic
OprN	Pseudomonas aeruginosa	resistance-nodulation-cell division (RND) antibiotic efflux pump	fluoroquinolone antibiotic; diaminopyrimidine antibiotic; phenicol antibiotic
Rhodococcus fascians cmr	Rhodococcus fascians	major facilitator superfamily (MFS) antibiotic efflux pump	phenicol antibiotic
vanR gene in vanF cluster	Paenibacillus popilliae	glycopeptide resistance gene cluster; vanR	glycopeptide antibiotic
mexX	Pseudomonas aeruginosa	resistance-nodulation-cell division (RND) antibiotic efflux pump	macrolide antibiotic; fluoroquinolone antibiotic; aminoglycoside antibiotic; carbapenem; cephalosporin; cephamycin; penam; tetracycline antibiotic; phenicol antibiotic; disinfecting agents and antiseptics
adeC	Acinetobacter baumannii	resistance-nodulation-cell division (RND) antibiotic efflux pump	glycylcycline; tetracycline antibiotic
OXY-1-2	Klebsiella oxytoca	OXY beta-lactamase	monobactam; cephalosporin; penam
smeS	Stenotrophomonas maltophilia	resistance-nodulation-cell division (RND) antibiotic efflux pump	aminoglycoside antibiotic; cephalosporin; cephamycin; penam
OXA-278	Acinetobacter schindleri	OXA beta-lactamase; OXA-134-like beta-lactamase	carbapenem; penam
MIR-3	Enterobacter cloacae	MIR beta-lactamase	monobactam; cephalosporin
mdtH	Escherichia coli	major facilitator superfamily (MFS) antibiotic efflux pump	fluoroquinolone antibiotic
lnuC	Streptococcus agalactiae	lincosamide nucleotidyltransferase (LNU)	lincosamide antibiotic
mepA	Staphylococcus aureus	multidrug and toxic compound extrusion (MATE) transporter	glycylcycline; tetracycline antibiotic
mdtA	Escherichia coli	resistance-nodulation-cell division (RND) antibiotic efflux pump	aminocoumarin antibiotic
QnrB71	Citrobacter braakii	quinolone resistance protein (qnr)	fluoroquinolone antibiotic
ACT-22	Enterobacter cloacae	ACT beta-lactamase	carbapenem; cephalosporin; cephamycin; penam
FOX-10	Klebsiella pneumoniae	FOX beta-lactamase	cephalosporin; cephamycin
TEM-182	Haemophilus parainfluenzae	TEM beta-lactamase	monobactam; cephalosporin; penam; penem
AAC(6')-Ib-Suzhou	Enterobacter cloacae	AAC(6')	aminoglycoside antibiotic
dfrG	Staphylococcus aureus	trimethoprim resistant dihydrofolate reductase dfr	diaminopyrimidine antibiotic
vanC	Enterococcus gallinarum	glycopeptide resistance gene cluster; Van ligase	glycopeptide antibiotic
dfrD	Listeria monocytogenes	trimethoprim resistant dihydrofolate reductase dfr	diaminopyrimidine antibiotic
amrB	Burkholderia pseudomallei	resistance-nodulation-cell division (RND) antibiotic efflux pump	macrolide antibiotic; aminoglycoside antibiotic
QnrB49	Citrobacter freundii	quinolone resistance protein (qnr)	fluoroquinolone antibiotic
TEM-191	Acinetobacter baumannii	TEM beta-lactamase	monobactam; cephalosporin; penam; penem
MexA	Pseudomonas aeruginosa	resistance-nodulation-cell division (RND) antibiotic efflux pump	macrolide antibiotic; fluoroquinolone antibiotic; monobactam; carbapenem; cephalosporin; cephamycin; penam; tetracycline antibiotic; peptide antibiotic; aminocoumarin antibiotic; diaminopyrimidine antibiotic; sulfonamide antibiotic; phenicol antibiotic; penem
tet(B)	Gram-negative bacterium	major facilitator superfamily (MFS) antibiotic efflux pump	tetracycline antibiotic
tet(Y)	IncQ plasmid	major facilitator superfamily (MFS) antibiotic efflux pump	tetracycline antibiotic
macB	Neisseria gonorrhoeae	ATP-binding cassette (ABC) antibiotic efflux pump	macrolide antibiotic
OpmD	Pseudomonas aeruginosa	resistance-nodulation-cell division (RND) antibiotic efflux pump	fluoroquinolone antibiotic; tetracycline antibiotic; disinfecting agents and antiseptics
PER-2	Salmonella enterica	PER beta-lactamase	monobactam; carbapenem; cephalosporin; penam; penem
vanR gene in vanL cluster	Enterococcus faecalis	glycopeptide resistance gene cluster; vanR	glycopeptide antibiotic
tet(W)	Butyrivibrio fibrisolvens	tetracycline-resistant ribosomal protection protein	tetracycline antibiotic
OXA-164	Acinetobacter baumannii	OXA beta-lactamase; OXA-58-like beta-lactamase	carbapenem; penam
aadA17	Aeromonas media	ANT(3'')	aminoglycoside antibiotic
CMY-13	Escherichia coli	CMY beta-lactamase	cephamycin
CARB-16	Psychrobacter maritimus	CARB beta-lactamase	penam
QnrB59	Citrobacter freundii	quinolone resistance protein (qnr)	fluoroquinolone antibiotic
emrY	Escherichia coli	major facilitator superfamily (MFS) antibiotic efflux pump	tetracycline antibiotic
OXA-228	Acinetobacter bereziniae	OXA beta-lactamase; OXA-229-like beta-lactamase	carbapenem; penam
MIR-5	Enterobacter asburiae	MIR beta-lactamase	monobactam; cephalosporin
QnrB19	Escherichia coli	quinolone resistance protein (qnr)	fluoroquinolone antibiotic
FOX-7	Klebsiella pneumoniae	FOX beta-lactamase	cephalosporin; cephamycin
aadA21	Salmonella enterica	ANT(3'')	aminoglycoside antibiotic
abeS	Acinetobacter baumannii	small multidrug resistance (SMR) antibiotic efflux pump	macrolide antibiotic; aminocoumarin antibiotic
dfrA20	Pasteurella multocida	trimethoprim resistant dihydrofolate reductase dfr	diaminopyrimidine antibiotic
mdtG	Escherichia coli	major facilitator superfamily (MFS) antibiotic efflux pump	phosphonic acid antibiotic
OXA-96	Acinetobacter baumannii	OXA beta-lactamase; OXA-58-like beta-lactamase	carbapenem; penam
OXA-361	Acinetobacter lwoffii	OXA beta-lactamase; OXA-134-like beta-lactamase	carbapenem; penam
emrK	Escherichia coli	major facilitator superfamily (MFS) antibiotic efflux pump	tetracycline antibiotic
OXA-211	Acinetobacter johnsonii	OXA beta-lactamase; OXA-211-like beta-lactamase	carbapenem; penam
emeA	Enterococcus faecalis	multidrug and toxic compound extrusion (MATE) transporter	disinfecting agents and antiseptics
ErmF	Bacteroides fragilis	Erm 23S ribosomal RNA methyltransferase	macrolide antibiotic; lincosamide antibiotic; streptogramin antibiotic; streptogramin A antibiotic; streptogramin B antibiotic
catB10	Pseudomonas aeruginosa	chloramphenicol acetyltransferase (CAT)	phenicol antibiotic
adeJ	Acinetobacter baumannii	resistance-nodulation-cell division (RND) antibiotic efflux pump	macrolide antibiotic; fluoroquinolone antibiotic; lincosamide antibiotic; carbapenem; cephalosporin; tetracycline antibiotic; rifamycin antibiotic; diaminopyrimidine antibiotic; phenicol antibiotic; penem
OXA-355	Acinetobacter bereziniae	OXA beta-lactamase; OXA-229-like beta-lactamase	carbapenem; penam
smeF	Stenotrophomonas maltophilia	resistance-nodulation-cell division (RND) antibiotic efflux pump	macrolide antibiotic; fluoroquinolone antibiotic; tetracycline antibiotic; phenicol antibiotic
CFE-1	Escherichia coli	CMY beta-lactamase	cephamycin
OXY-6-2	Klebsiella oxytoca	OXY beta-lactamase	monobactam; cephalosporin; penam
aadA25	Pasteurella multocida	ANT(3'')	aminoglycoside antibiotic
aadA	Escherichia coli	ANT(3'')	aminoglycoside antibiotic
tcr3	Kitasatospora aureofaciens	major facilitator superfamily (MFS) antibiotic efflux pump	tetracycline antibiotic
tet(31)	Aeromonas salmonicida	major facilitator superfamily (MFS) antibiotic efflux pump	tetracycline antibiotic
eptA	Escherichia coli	pmr phosphoethanolamine transferase	peptide antibiotic
dfrA26	Escherichia coli	trimethoprim resistant dihydrofolate reductase dfr	diaminopyrimidine antibiotic
AcrS	Escherichia coli	resistance-nodulation-cell division (RND) antibiotic efflux pump	fluoroquinolone antibiotic; cephalosporin; glycylcycline; cephamycin; penam; tetracycline antibiotic; rifamycin antibiotic; phenicol antibiotic; disinfecting agents and antiseptics
ACT-1	Klebsiella pneumoniae	ACT beta-lactamase	carbapenem; cephalosporin; cephamycin; penam
TEM-120	Klebsiella oxytoca	TEM beta-lactamase	monobactam; cephalosporin; penam; penem
MOX-2	Klebsiella pneumoniae	MOX beta-lactamase	cephalosporin; cephamycin; penam
OXA-347	uncultured bacterium	OXA beta-lactamase	penam
cfrA	Staphylococcus warneri	Cfr 23S ribosomal RNA methyltransferase	lincosamide antibiotic; streptogramin antibiotic; streptogramin A antibiotic; oxazolidinone antibiotic; phenicol antibiotic; pleuromutilin antibiotic
ACT-31	Enterobacter cloacae	ACT beta-lactamase	carbapenem; cephalosporin; cephamycin; penam
PC1 beta-lactamase (blaZ)	Staphylococcus aureus	BlaZ beta-lactamase	penam
OXA-237	Acinetobacter baumannii	OXA beta-lactamase; OXA-134-like beta-lactamase	carbapenem; penam
CfxA	Phocaeicola vulgatus	CfxA beta-lactamase	cephamycin; oxacephem
cmeB	Campylobacter jejuni	resistance-nodulation-cell division (RND) antibiotic efflux pump	macrolide antibiotic; fluoroquinolone antibiotic; cephalosporin; fusidane antibiotic
CMY-80	Citrobacter freundii	CMY beta-lactamase	cephamycin
FOX-2	Escherichia coli	FOX beta-lactamase	cephalosporin; cephamycin
lnuB	Enterococcus faecium	lincosamide nucleotidyltransferase (LNU)	lincosamide antibiotic
mecC	Staphylococcus aureus	methicillin resistant PBP2	penam
MexC	Pseudomonas aeruginosa	resistance-nodulation-cell division (RND) antibiotic efflux pump	macrolide antibiotic; fluoroquinolone antibiotic; aminoglycoside antibiotic; cephalosporin; penam; tetracycline antibiotic; aminocoumarin antibiotic; diaminopyrimidine antibiotic; phenicol antibiotic
OprJ	Pseudomonas aeruginosa	resistance-nodulation-cell division (RND) antibiotic efflux pump	macrolide antibiotic; fluoroquinolone antibiotic; aminoglycoside antibiotic; cephalosporin; penam; tetracycline antibiotic; aminocoumarin antibiotic; diaminopyrimidine antibiotic; phenicol antibiotic
mdtB	Escherichia coli	resistance-nodulation-cell division (RND) antibiotic efflux pump	aminocoumarin antibiotic
QnrD1	Salmonella enterica	quinolone resistance protein (qnr)	fluoroquinolone antibiotic
tet(X)	Bacteroides fragilis	tetracycline inactivation enzyme	glycylcycline; tetracycline antibiotic
FosA3	Escherichia coli	fosfomycin thiol transferase	phosphonic acid antibiotic
APH(3')-Ib	Plasmid RP4	APH(3')	aminoglycoside antibiotic
OXA-26	Acinetobacter baumannii	OXA beta-lactamase; OXA-24-like beta-lactamase	carbapenem; penam
QnrB62	Citrobacter freundii	quinolone resistance protein (qnr)	fluoroquinolone antibiotic
mepR	Staphylococcus aureus	multidrug and toxic compound extrusion (MATE) transporter	glycylcycline; tetracycline antibiotic
adeB	Acinetobacter baumannii	resistance-nodulation-cell division (RND) antibiotic efflux pump	glycylcycline; tetracycline antibiotic
CRP	Escherichia coli	resistance-nodulation-cell division (RND) antibiotic efflux pump	macrolide antibiotic; fluoroquinolone antibiotic; penam
smeE	Stenotrophomonas maltophilia	resistance-nodulation-cell division (RND) antibiotic efflux pump	macrolide antibiotic; fluoroquinolone antibiotic; tetracycline antibiotic; phenicol antibiotic
fexA	Mammaliicoccus lentus	major facilitator superfamily (MFS) antibiotic efflux pump	phenicol antibiotic
ANT(6)-Ia	Exiguobacterium sp.	ANT(6)	aminoglycoside antibiotic
TEM-152	Escherichia coli	TEM beta-lactamase	monobactam; cephalosporin; penam; penem
carA	Streptomyces thermotolerans	Miscellaneous ABC-F subfamily ATP-binding cassette ribosomal protection proteins	macrolide antibiotic
QnrB70	Citrobacter braakii	quinolone resistance protein (qnr)	fluoroquinolone antibiotic
sul2	Vibrio cholerae	sulfonamide resistant sul	sulfonamide antibiotic
OXA-418	Acinetobacter bereziniae	OXA beta-lactamase; OXA-229-like beta-lactamase	carbapenem; penam
OXA-356	Acinetobacter bereziniae	OXA beta-lactamase; OXA-229-like beta-lactamase	carbapenem; penam
OXA-333	Acinetobacter johnsonii	OXA beta-lactamase; OXA-211-like beta-lactamase	carbapenem; penam
tet(40)	uncultured bacterium	major facilitator superfamily (MFS) antibiotic efflux pump	tetracycline antibiotic
tet(C)	Aeromonas salmonicida	major facilitator superfamily (MFS) antibiotic efflux pump	tetracycline antibiotic
tet(G)	Pseudomonas sp.	major facilitator superfamily (MFS) antibiotic efflux pump	tetracycline antibiotic
ugd	Escherichia coli	pmr phosphoethanolamine transferase	peptide antibiotic
lmrC	Streptomyces lincolnensis	Miscellaneous ABC-F subfamily ATP-binding cassette ribosomal protection proteins	lincosamide antibiotic
vanS gene in vanC cluster	Enterococcus gallinarum	vanS; glycopeptide resistance gene cluster	glycopeptide antibiotic
OXA-134	Acinetobacter lwoffii	OXA beta-lactamase; OXA-134-like beta-lactamase	carbapenem; penam
FOX-9	Klebsiella pneumoniae	FOX beta-lactamase	cephalosporin; cephamycin
AAC(6')-Ib-Hangzhou	Acinetobacter baumannii	AAC(6')	aminoglycoside antibiotic
AAC(6')-Ib4	Acinetobacter baumannii	AAC(6')	aminoglycoside antibiotic
evgA	Escherichia coli	major facilitator superfamily (MFS) antibiotic efflux pump; resistance-nodulation-cell division (RND) antibiotic efflux pump	macrolide antibiotic; fluoroquinolone antibiotic; penam; tetracycline antibiotic
OXA-255	Acinetobacter pittii	OXA beta-lactamase; OXA-143-like beta-lactamase	carbapenem; penam
APH(3')-IIc	Stenotrophomonas maltophilia	APH(3')	aminoglycoside antibiotic
APH(6)-Id	Pseudomonas aeruginosa	APH(6)	aminoglycoside antibiotic
cmlB1	Bordetella bronchiseptica	major facilitator superfamily (MFS) antibiotic efflux pump	phenicol antibiotic
dfrB3	Klebsiella oxytoca	trimethoprim resistant dihydrofolate reductase dfr	diaminopyrimidine antibiotic
MOX-1	Klebsiella pneumoniae	MOX beta-lactamase	cephalosporin; cephamycin; penam
sul1	Vibrio fluvialis	sulfonamide resistant sul	sulfonamide antibiotic
OXA-420	Acinetobacter baumannii	OXA beta-lactamase; OXA-58-like beta-lactamase	carbapenem; penam
OXA-253	Acinetobacter baumannii	OXA beta-lactamase; OXA-143-like beta-lactamase	carbapenem; penam
TEM-169	Salmonella enterica	TEM beta-lactamase	monobactam; cephalosporin; penam; penem
acrB	Escherichia coli	resistance-nodulation-cell division (RND) antibiotic efflux pump	fluoroquinolone antibiotic; cephalosporin; glycylcycline; penam; tetracycline antibiotic; rifamycin antibiotic; phenicol antibiotic; disinfecting agents and antiseptics
OXA-58	Acinetobacter baumannii	OXA beta-lactamase; OXA-58-like beta-lactamase	carbapenem; penam
FOX-8	Escherichia coli	FOX beta-lactamase	cephalosporin; cephamycin
CMY-19	Klebsiella pneumoniae	CMY beta-lactamase	cephamycin
tet(H)	Pasteurella multocida	major facilitator superfamily (MFS) antibiotic efflux pump	tetracycline antibiotic
tet(39)	Acinetobacter sp.	major facilitator superfamily (MFS) antibiotic efflux pump	tetracycline antibiotic
MexE	Pseudomonas aeruginosa	resistance-nodulation-cell division (RND) antibiotic efflux pump	fluoroquinolone antibiotic; diaminopyrimidine antibiotic; phenicol antibiotic
MIR-6	Enterobacter cloacae	MIR beta-lactamase	monobactam; cephalosporin
dfrA12	Klebsiella pneumoniae	trimethoprim resistant dihydrofolate reductase dfr	diaminopyrimidine antibiotic
dfrA17	Pseudomonas aeruginosa	trimethoprim resistant dihydrofolate reductase dfr	diaminopyrimidine antibiotic
EBR-1	Empedobacter brevis	EBR beta-lactamase	carbapenem; cephalosporin; penam
OXA-363	Acinetobacter lwoffii	OXA beta-lactamase; OXA-134-like beta-lactamase	carbapenem; penam
lsaB	Mammaliicoccus sciuri	lsa-type ABC-F protein	lincosamide antibiotic; streptogramin antibiotic; pleuromutilin antibiotic
aadA15	Pseudomonas aeruginosa	ANT(3'')	aminoglycoside antibiotic
OXA-360	Acinetobacter schindleri	OXA beta-lactamase; OXA-134-like beta-lactamase	carbapenem; penam
OXA-327	Acinetobacter calcoaceticus	OXA beta-lactamase; OXA-213-like beta-lactamase	carbapenem; penam
mdtM	Escherichia coli	major facilitator superfamily (MFS) antibiotic efflux pump	fluoroquinolone antibiotic; lincosamide antibiotic; nucleoside antibiotic; phenicol antibiotic; disinfecting agents and antiseptics
msrA	Staphylococcus epidermidis	msr-type ABC-F protein	macrolide antibiotic; streptogramin antibiotic; streptogramin B antibiotic
novA	Streptomyces niveus	ATP-binding cassette (ABC) antibiotic efflux pump	aminocoumarin antibiotic
OCH-5	Brucella anthropi	OCH beta-lactamase	monobactam; cephalosporin; cephamycin; penam; penem
OXA-231	Acinetobacter baumannii	OXA beta-lactamase; OXA-143-like beta-lactamase	carbapenem; penam
aadA2	Klebsiella pneumoniae	ANT(3'')	aminoglycoside antibiotic
mel	Streptococcus pyogenes	msr-type ABC-F protein	macrolide antibiotic; streptogramin antibiotic
AAC(6')-Ib'	Pseudomonas aeruginosa	AAC(6')	aminoglycoside antibiotic
OXA-397	Acinetobacter baumannii	OXA beta-lactamase; OXA-58-like beta-lactamase	carbapenem; penam
aadA6/aadA10	Pseudomonas aeruginosa	ANT(3'')	aminoglycoside antibiotic
H-NS	Escherichia coli	major facilitator superfamily (MFS) antibiotic efflux pump; resistance-nodulation-cell division (RND) antibiotic efflux pump	macrolide antibiotic; fluoroquinolone antibiotic; cephalosporin; cephamycin; penam; tetracycline antibiotic
FOX-5	Klebsiella pneumoniae	FOX beta-lactamase	cephalosporin; cephamycin
ceoB	Burkholderia cepacia	resistance-nodulation-cell division (RND) antibiotic efflux pump	fluoroquinolone antibiotic; aminoglycoside antibiotic
rosA	Yersinia enterocolitica	major facilitator superfamily (MFS) antibiotic efflux pump	peptide antibiotic
QnrB56	Citrobacter freundii	quinolone resistance protein (qnr)	fluoroquinolone antibiotic
smeC	Stenotrophomonas maltophilia	resistance-nodulation-cell division (RND) antibiotic efflux pump	aminoglycoside antibiotic; cephalosporin; cephamycin; penam
QnrB40	Citrobacter braakii	quinolone resistance protein (qnr)	fluoroquinolone antibiotic
TEM-45	Escherichia coli	TEM beta-lactamase	monobactam; cephalosporin; penam; penem
TEM-177	Proteus mirabilis	TEM beta-lactamase	monobactam; cephalosporin; penam; penem
catII	Haemophilus influenzae	chloramphenicol acetyltransferase (CAT)	phenicol antibiotic
lsaA	Enterococcus faecalis	lsa-type ABC-F protein	lincosamide antibiotic; streptogramin antibiotic; streptogramin A antibiotic; streptogramin B antibiotic; pleuromutilin antibiotic
EreD	Riemerella anatipestifer	macrolide esterase	macrolide antibiotic
SAT-2	Escherichia coli	streptothricin acetyltransferase (SAT)	nucleoside antibiotic
OXY-5-2	Klebsiella oxytoca	OXY beta-lactamase	monobactam; cephalosporin; penam
adeA	Acinetobacter baumannii	resistance-nodulation-cell division (RND) antibiotic efflux pump	glycylcycline; tetracycline antibiotic
mdtC	Escherichia coli	resistance-nodulation-cell division (RND) antibiotic efflux pump	aminocoumarin antibiotic
evgS	Escherichia coli	major facilitator superfamily (MFS) antibiotic efflux pump; resistance-nodulation-cell division (RND) antibiotic efflux pump	macrolide antibiotic; fluoroquinolone antibiotic; penam; tetracycline antibiotic
mecA	Staphylococcus aureus	methicillin resistant PBP2	penam
tet(Q)	Bacteroides fragilis	tetracycline-resistant ribosomal protection protein	tetracycline antibiotic
tet(32)	Escherichia coli	tetracycline-resistant ribosomal protection protein	tetracycline antibiotic
emrR	Escherichia coli	major facilitator superfamily (MFS) antibiotic efflux pump	fluoroquinolone antibiotic
APH(3')-IIIa	Campylobacter coli	APH(3')	aminoglycoside antibiotic
QnrVC1	Vibrio cholerae	quinolone resistance protein (qnr)	fluoroquinolone antibiotic
TEM-149	Klebsiella aerogenes	TEM beta-lactamase	monobactam; cephalosporin; penam; penem
CMY-101	Escherichia coli	CMY beta-lactamase	cephamycin
cmx	Corynebacterium striatum	major facilitator superfamily (MFS) antibiotic efflux pump	phenicol antibiotic
abeM	Acinetobacter baumannii	multidrug and toxic compound extrusion (MATE) transporter	fluoroquinolone antibiotic; disinfecting agents and antiseptics
CMY-11	Escherichia coli	CMY beta-lactamase	cephamycin
mdsB	Salmonella enterica	resistance-nodulation-cell division (RND) antibiotic efflux pump	monobactam; carbapenem; cephalosporin; cephamycin; penam; phenicol antibiotic; penem
oleB	Streptomyces antibioticus	Miscellaneous ABC-F subfamily ATP-binding cassette ribosomal protection proteins	macrolide antibiotic
arlR	Staphylococcus aureus	major facilitator superfamily (MFS) antibiotic efflux pump	fluoroquinolone antibiotic; disinfecting agents and antiseptics
aadA22	Salmonella enterica	ANT(3'')	aminoglycoside antibiotic
OXA-257	Acinetobacter bereziniae	OXA beta-lactamase; OXA-229-like beta-lactamase	carbapenem; penam
aadA5	Escherichia coli	ANT(3'')	aminoglycoside antibiotic
acrD	Escherichia coli	resistance-nodulation-cell division (RND) antibiotic efflux pump	aminoglycoside antibiotic
Erm(35)	Bacteroides coprosuis	Erm 23S ribosomal RNA methyltransferase	macrolide antibiotic; lincosamide antibiotic; streptogramin antibiotic; streptogramin A antibiotic; streptogramin B antibiotic
mdtN	Escherichia coli	major facilitator superfamily (MFS) antibiotic efflux pump	nucleoside antibiotic; disinfecting agents and antiseptics
tet(K)	Staphylococcus aureus	major facilitator superfamily (MFS) antibiotic efflux pump	tetracycline antibiotic
aadA7	Vibrio fluvialis	ANT(3'')	aminoglycoside antibiotic
adeI	Acinetobacter baumannii	resistance-nodulation-cell division (RND) antibiotic efflux pump	macrolide antibiotic; fluoroquinolone antibiotic; lincosamide antibiotic; carbapenem; cephalosporin; tetracycline antibiotic; rifamycin antibiotic; diaminopyrimidine antibiotic; phenicol antibiotic; penem
AcrF	Escherichia coli	resistance-nodulation-cell division (RND) antibiotic efflux pump	fluoroquinolone antibiotic; cephalosporin; cephamycin; penam
AcrE	Escherichia coli	resistance-nodulation-cell division (RND) antibiotic efflux pump	fluoroquinolone antibiotic; cephalosporin; cephamycin; penam
Plasmid-encoded cat (pp-cat)	Photobacterium damselae	chloramphenicol acetyltransferase (CAT)	phenicol antibiotic
CARB-10	Acinetobacter baumannii	CARB beta-lactamase	penam
OXY-1-4	Klebsiella oxytoca	OXY beta-lactamase	monobactam; cephalosporin; penam
MOX-8	Aeromonas caviae	MOX beta-lactamase	cephalosporin; cephamycin; penam
lnuF	Escherichia coli	lincosamide nucleotidyltransferase (LNU)	lincosamide antibiotic
PER-6	Aeromonas allosaccharophila	PER beta-lactamase	monobactam; carbapenem; cephalosporin; penam; penem
OXA-209	Riemerella anatipestifer	OXA beta-lactamase	penam
OXA-423	Acinetobacter baumannii	OXA beta-lactamase; OXA-23-like beta-lactamase	carbapenem; penam
aadA3	Plasmid NR79	ANT(3'')	aminoglycoside antibiotic
ErmB	Enterococcus faecium	Erm 23S ribosomal RNA methyltransferase	macrolide antibiotic; lincosamide antibiotic; streptogramin antibiotic; streptogramin A antibiotic; streptogramin B antibiotic
smeR	Stenotrophomonas maltophilia	resistance-nodulation-cell division (RND) antibiotic efflux pump	aminoglycoside antibiotic; cephalosporin; cephamycin; penam
norA	Staphylococcus epidermidis	major facilitator superfamily (MFS) antibiotic efflux pump	fluoroquinolone antibiotic; disinfecting agents and antiseptics
aad(6)	Streptococcus oralis	ANT(6)	aminoglycoside antibiotic
ACT-18	Enterobacter cloacae	ACT beta-lactamase	carbapenem; cephalosporin; cephamycin; penam
dfrA14	Escherichia coli	trimethoprim resistant dihydrofolate reductase dfr	diaminopyrimidine antibiotic
LRA-1	uncultured bacterium	class A LRA beta-lactamase	cephalosporin; penam
OXA-362	Acinetobacter lwoffii	OXA beta-lactamase; OXA-134-like beta-lactamase	carbapenem; penam
SAT-4	Campylobacter coli	streptothricin acetyltransferase (SAT)	nucleoside antibiotic
MexD	Pseudomonas aeruginosa	resistance-nodulation-cell division (RND) antibiotic efflux pump	macrolide antibiotic; fluoroquinolone antibiotic; aminoglycoside antibiotic; cephalosporin; penam; tetracycline antibiotic; aminocoumarin antibiotic; diaminopyrimidine antibiotic; phenicol antibiotic
lmrD	Lactococcus lactis	ATP-binding cassette (ABC) antibiotic efflux pump	lincosamide antibiotic
vanR gene in vanC cluster	Enterococcus gallinarum	glycopeptide resistance gene cluster; vanR	glycopeptide antibiotic
OprA	Pseudomonas aeruginosa	resistance-nodulation-cell division (RND) antibiotic efflux pump	macrolide antibiotic; fluoroquinolone antibiotic; aminoglycoside antibiotic; carbapenem; tetracycline antibiotic
MOX-7	Aeromonas caviae	MOX beta-lactamase	cephalosporin; cephamycin; penam
MIR-14	Enterobacter asburiae	MIR beta-lactamase	monobactam; cephalosporin
arnA	Pseudomonas aeruginosa	pmr phosphoethanolamine transferase	peptide antibiotic
vanR gene in vanG cluster	Enterococcus faecalis	glycopeptide resistance gene cluster; vanR	glycopeptide antibiotic
tet(S)	Listeria monocytogenes	tetracycline-resistant ribosomal protection protein	tetracycline antibiotic
CARB-8	Oligella urethralis	CARB beta-lactamase	penam
adeK	Acinetobacter baumannii	resistance-nodulation-cell division (RND) antibiotic efflux pump	macrolide antibiotic; fluoroquinolone antibiotic; lincosamide antibiotic; carbapenem; cephalosporin; tetracycline antibiotic; rifamycin antibiotic; diaminopyrimidine antibiotic; phenicol antibiotic; penem
ramA	Enterobacter cloacae	resistance-nodulation-cell division (RND) antibiotic efflux pump; General Bacterial Porin with reduced permeability to beta-lactams	fluoroquinolone antibiotic; monobactam; carbapenem; cephalosporin; glycylcycline; cephamycin; penam; tetracycline antibiotic; rifamycin antibiotic; phenicol antibiotic; penem; disinfecting agents and antiseptics
aadA24	Salmonella enterica	ANT(3'')	aminoglycoside antibiotic
ACT-28	Enterobacter cloacae	ACT beta-lactamase	carbapenem; cephalosporin; cephamycin; penam
TEM-115	Klebsiella pneumoniae	TEM beta-lactamase	monobactam; cephalosporin; penam; penem
AQU-1	Aeromonas dhakensis	AQU beta-lactamase	cephalosporin
OXA-398	Acinetobacter baumannii	OXA beta-lactamase; OXA-23-like beta-lactamase	carbapenem; penam
OXA-230	Acinetobacter bereziniae	OXA beta-lactamase; OXA-229-like beta-lactamase	carbapenem; penam
TEM-184	Escherichia coli	TEM beta-lactamase	monobactam; cephalosporin; penam; penem
OXA-235	Acinetobacter baumannii	OXA beta-lactamase; OXA-134-like beta-lactamase	carbapenem; penam
mphB	Escherichia coli	macrolide phosphotransferase (MPH)	macrolide antibiotic
ANT(4')-Ia	Plasmid pTB913	ANT(4')	aminoglycoside antibiotic
TEM-53	Klebsiella pneumoniae	TEM beta-lactamase	monobactam; cephalosporin; penam; penem
Erm(33)	Mammaliicoccus sciuri	Erm 23S ribosomal RNA methyltransferase	macrolide antibiotic; lincosamide antibiotic; streptogramin antibiotic; streptogramin A antibiotic; streptogramin B antibiotic
emrA	Escherichia coli	major facilitator superfamily (MFS) antibiotic efflux pump	fluoroquinolone antibiotic
aadA16	Escherichia coli	ANT(3'')	aminoglycoside antibiotic
OXA-97	Acinetobacter baumannii	OXA beta-lactamase; OXA-58-like beta-lactamase	carbapenem; penam
aadA11	Pseudomonas aeruginosa	ANT(3'')	aminoglycoside antibiotic
OXA-334	Acinetobacter johnsonii	OXA beta-lactamase; OXA-211-like beta-lactamase	carbapenem; penam
mexY	Pseudomonas aeruginosa	resistance-nodulation-cell division (RND) antibiotic efflux pump	macrolide antibiotic; fluoroquinolone antibiotic; aminoglycoside antibiotic; carbapenem; cephalosporin; cephamycin; penam; tetracycline antibiotic; phenicol antibiotic; disinfecting agents and antiseptics
MdtK	Salmonella enterica	multidrug and toxic compound extrusion (MATE) transporter	fluoroquinolone antibiotic
QnrB5	Salmonella enterica	quinolone resistance protein (qnr)	fluoroquinolone antibiotic
MOX-4	Aeromonas caviae	MOX beta-lactamase	cephalosporin; cephamycin; penam
vanY gene in vanM cluster	Enterococcus faecium	vanY; glycopeptide resistance gene cluster	glycopeptide antibiotic
tet(M)	Erysipelothrix rhusiopathiae	tetracycline-resistant ribosomal protection protein	tetracycline antibiotic
tet(36)	Bacteroides coprosuis	tetracycline-resistant ribosomal protection protein	tetracycline antibiotic
bacA	Escherichia coli	undecaprenyl pyrophosphate related proteins	peptide antibiotic
CMY-87	Klebsiella pneumoniae	CMY beta-lactamase	cephamycin
APH(3'')-Ib	Pseudomonas aeruginosa	APH(3'')	aminoglycoside antibiotic
AAC(6')-Iid	Enterococcus hirae	AAC(6')	aminoglycoside antibiotic
aadA14	Pasteurella multocida	ANT(3'')	aminoglycoside antibiotic
emrB	Escherichia coli	major facilitator superfamily (MFS) antibiotic efflux pump	fluoroquinolone antibiotic
MIR-11	Enterobacter cloacae	MIR beta-lactamase	monobactam; cephalosporin
OXA-72	Acinetobacter baumannii	OXA beta-lactamase; OXA-24-like beta-lactamase	carbapenem; penam
MIR-10	Enterobacter asburiae	MIR beta-lactamase	monobactam; cephalosporin
AAC(6')-Iih	Enterococcus durans	AAC(6')	aminoglycoside antibiotic
CfxA3	Capnocytophaga ochracea	CfxA beta-lactamase	cephamycin
mdtE	Escherichia coli	resistance-nodulation-cell division (RND) antibiotic efflux pump	macrolide antibiotic; fluoroquinolone antibiotic; penam
dfrK	Staphylococcus aureus	trimethoprim resistant dihydrofolate reductase dfr	diaminopyrimidine antibiotic
marA	Escherichia coli	resistance-nodulation-cell division (RND) antibiotic efflux pump; General Bacterial Porin with reduced permeability to beta-lactams	fluoroquinolone antibiotic; monobactam; carbapenem; cephalosporin; glycylcycline; cephamycin; penam; tetracycline antibiotic; rifamycin antibiotic; phenicol antibiotic; penem; disinfecting agents and antiseptics
mtrD	Neisseria meningitidis	resistance-nodulation-cell division (RND) antibiotic efflux pump	macrolide antibiotic; penam
MexB	Pseudomonas aeruginosa	resistance-nodulation-cell division (RND) antibiotic efflux pump	macrolide antibiotic; fluoroquinolone antibiotic; monobactam; carbapenem; cephalosporin; cephamycin; penam; tetracycline antibiotic; peptide antibiotic; aminocoumarin antibiotic; diaminopyrimidine antibiotic; sulfonamide antibiotic; phenicol antibiotic; penem
tet(38)	Staphylococcus aureus	major facilitator superfamily (MFS) antibiotic efflux pump	tetracycline antibiotic
tet(A)	Shigella sonnei	major facilitator superfamily (MFS) antibiotic efflux pump	tetracycline antibiotic
tet(Z)	Corynebacterium glutamicum	major facilitator superfamily (MFS) antibiotic efflux pump	tetracycline antibiotic
smeB	Stenotrophomonas maltophilia	resistance-nodulation-cell division (RND) antibiotic efflux pump	aminoglycoside antibiotic; cephalosporin; cephamycin; penam
OXA-309	Acinetobacter johnsonii	OXA beta-lactamase; OXA-211-like beta-lactamase	carbapenem; penam
dfrA1	Klebsiella oxytoca	trimethoprim resistant dihydrofolate reductase dfr	diaminopyrimidine antibiotic
tlrC	Streptomyces fradiae	Miscellaneous ABC-F subfamily ATP-binding cassette ribosomal protection proteins	macrolide antibiotic; lincosamide antibiotic
OXA-335	Acinetobacter lwoffii	OXA beta-lactamase; OXA-134-like beta-lactamase	carbapenem; penam
aadA6	Pseudomonas aeruginosa	ANT(3'')	aminoglycoside antibiotic
aadA8	uncultured bacterium	ANT(3'')	aminoglycoside antibiotic
QnrB72	Citrobacter sp.	quinolone resistance protein (qnr)	fluoroquinolone antibiotic
dfrA7	Acinetobacter baumannii	trimethoprim resistant dihydrofolate reductase dfr	diaminopyrimidine antibiotic
msrC	Enterococcus faecium	msr-type ABC-F protein	macrolide antibiotic; streptogramin antibiotic; streptogramin B antibiotic
mdtO	Escherichia coli	major facilitator superfamily (MFS) antibiotic efflux pump	nucleoside antibiotic; disinfecting agents and antiseptics
pp-flo	Photobacterium damselae	major facilitator superfamily (MFS) antibiotic efflux pump	phenicol antibiotic
mphC	Staphylococcus aureus	macrolide phosphotransferase (MPH)	macrolide antibiotic
aadA13	Pseudomonas aeruginosa	ANT(3'')	aminoglycoside antibiotic
AAC(6')-Ib7	Salmonella enterica	AAC(6')	aminoglycoside antibiotic
vgaC	Staphylococcus aureus	vga-type ABC-F protein	lincosamide antibiotic; streptogramin antibiotic; streptogramin A antibiotic; pleuromutilin antibiotic
OXA-287	Acinetobacter sp.	OXA beta-lactamase; OXA-286-like beta-lactamase	carbapenem; penam
tet(33)	Corynebacterium glutamicum	major facilitator superfamily (MFS) antibiotic efflux pump	tetracycline antibiotic
PmrF	Escherichia coli	pmr phosphoethanolamine transferase	peptide antibiotic
tet(O)	Campylobacter jejuni	tetracycline-resistant ribosomal protection protein	tetracycline antibiotic
ACT-41	Enterobacter cloacae	ACT beta-lactamase	carbapenem; cephalosporin; cephamycin; penam
TriA	Pseudomonas aeruginosa	resistance-nodulation-cell division (RND) antibiotic efflux pump	disinfecting agents and antiseptics
TriB	Pseudomonas aeruginosa	resistance-nodulation-cell division (RND) antibiotic efflux pump	disinfecting agents and antiseptics
TriC	Pseudomonas aeruginosa	resistance-nodulation-cell division (RND) antibiotic efflux pump	disinfecting agents and antiseptics
OpmH	Pseudomonas aeruginosa	resistance-nodulation-cell division (RND) antibiotic efflux pump	disinfecting agents and antiseptics
mexP	Pseudomonas aeruginosa	resistance-nodulation-cell division (RND) antibiotic efflux pump	macrolide antibiotic; carbapenem; tetracycline antibiotic; diaminopyrimidine antibiotic; phenicol antibiotic; disinfecting agents and antiseptics
mexQ	Pseudomonas aeruginosa	resistance-nodulation-cell division (RND) antibiotic efflux pump	macrolide antibiotic; carbapenem; tetracycline antibiotic; diaminopyrimidine antibiotic; phenicol antibiotic; disinfecting agents and antiseptics
MexJ	Pseudomonas aeruginosa	resistance-nodulation-cell division (RND) antibiotic efflux pump	macrolide antibiotic; tetracycline antibiotic; disinfecting agents and antiseptics
MexK	Pseudomonas aeruginosa	resistance-nodulation-cell division (RND) antibiotic efflux pump	macrolide antibiotic; tetracycline antibiotic; disinfecting agents and antiseptics
MexV	Pseudomonas aeruginosa	resistance-nodulation-cell division (RND) antibiotic efflux pump	macrolide antibiotic; fluoroquinolone antibiotic; tetracycline antibiotic; phenicol antibiotic; disinfecting agents and antiseptics
MexW	Pseudomonas aeruginosa	resistance-nodulation-cell division (RND) antibiotic efflux pump	macrolide antibiotic; fluoroquinolone antibiotic; tetracycline antibiotic; phenicol antibiotic; disinfecting agents and antiseptics
opmE	Pseudomonas aeruginosa	resistance-nodulation-cell division (RND) antibiotic efflux pump	macrolide antibiotic; carbapenem; tetracycline antibiotic; diaminopyrimidine antibiotic; phenicol antibiotic; disinfecting agents and antiseptics
mexM	Pseudomonas aeruginosa	resistance-nodulation-cell division (RND) antibiotic efflux pump	phenicol antibiotic
mexN	Pseudomonas aeruginosa	resistance-nodulation-cell division (RND) antibiotic efflux pump	phenicol antibiotic
CPS-1	Chryseobacterium sp.	CPS beta-lactamase	carbapenem
ESP-1	Chryseobacterium sp.	ESP beta-lactamase	carbapenem
mphG	Photobacterium damselae	macrolide phosphotransferase (MPH)	macrolide antibiotic
lnuE	synthetic construct	lincosamide nucleotidyltransferase (LNU)	lincosamide antibiotic
Brucella suis mprF	Brucella suis	defensin resistant mprF	peptide antibiotic
optrA	Enterococcus faecalis	Miscellaneous ABC-F subfamily ATP-binding cassette ribosomal protection proteins	oxazolidinone antibiotic; phenicol antibiotic
AAC(3)-IIe	Escherichia coli	AAC(3)	aminoglycoside antibiotic
gadW	Escherichia coli	resistance-nodulation-cell division (RND) antibiotic efflux pump	macrolide antibiotic; fluoroquinolone antibiotic; penam
MOX-9	Citrobacter freundii	MOX beta-lactamase	cephalosporin; cephamycin; penam
AAC(6')-Ian	Serratia marcescens	AAC(6')	aminoglycoside antibiotic
kdpE	Escherichia coli	kdpDE	aminoglycoside antibiotic
AQU-2	Aeromonas hydrophila	AQU beta-lactamase	cephalosporin
QnrS12	Escherichia coli	quinolone resistance protein (qnr)	fluoroquinolone antibiotic
AQU-3	Aeromonas dhakensis	AQU beta-lactamase	cephalosporin
oqxA	Escherichia coli	resistance-nodulation-cell division (RND) antibiotic efflux pump	fluoroquinolone antibiotic; glycylcycline; tetracycline antibiotic; diaminopyrimidine antibiotic; nitrofuran antibiotic
oqxB	Escherichia coli	resistance-nodulation-cell division (RND) antibiotic efflux pump	fluoroquinolone antibiotic; glycylcycline; tetracycline antibiotic; diaminopyrimidine antibiotic; nitrofuran antibiotic
efrA	Enterococcus faecalis	ATP-binding cassette (ABC) antibiotic efflux pump	macrolide antibiotic; fluoroquinolone antibiotic; rifamycin antibiotic
efrB	Enterococcus faecium	ATP-binding cassette (ABC) antibiotic efflux pump	macrolide antibiotic; fluoroquinolone antibiotic; rifamycin antibiotic
msbA	Escherichia coli	ATP-binding cassette (ABC) antibiotic efflux pump	nitroimidazole antibiotic
efmA	Enterococcus faecium	major facilitator superfamily (MFS) antibiotic efflux pump	macrolide antibiotic; fluoroquinolone antibiotic
farA	Neisseria meningitidis	major facilitator superfamily (MFS) antibiotic efflux pump	antibacterial free fatty acids
hp1181	Helicobacter pylori	major facilitator superfamily (MFS) antibiotic efflux pump	fluoroquinolone antibiotic; tetracycline antibiotic; nitroimidazole antibiotic
lmrP	Streptococcus pyogenes	major facilitator superfamily (MFS) antibiotic efflux pump	macrolide antibiotic; lincosamide antibiotic; streptogramin antibiotic; streptogramin A antibiotic; tetracycline antibiotic
lfrA	Mycolicibacterium smegmatis	major facilitator superfamily (MFS) antibiotic efflux pump	fluoroquinolone antibiotic
catA8	Listeria monocytogenes	chloramphenicol acetyltransferase (CAT)	phenicol antibiotic
Mef(En2)	Bacteroides fragilis	major facilitator superfamily (MFS) antibiotic efflux pump	macrolide antibiotic; lincosamide antibiotic
catB11	Klebsiella oxytoca	chloramphenicol acetyltransferase (CAT)	phenicol antibiotic
lin	Listeria monocytogenes	lincosamide nucleotidyltransferase (LNU)	lincosamide antibiotic
Staphylococcus aureus FosB	Staphylococcus aureus	fosfomycin thiol transferase	phosphonic acid antibiotic
Staphylococcus aureus norA	Staphylococcus aureus	major facilitator superfamily (MFS) antibiotic efflux pump	fluoroquinolone antibiotic
OXA-296	Acinetobacter bohemicus	OXA beta-lactamase	penam
OXA-373	Acinetobacter johnsonii	OXA beta-lactamase; OXA-211-like beta-lactamase	carbapenem; penam
TaeA	Paenibacillus sp.	ATP-binding cassette (ABC) antibiotic efflux pump	pleuromutilin antibiotic
rphB	Paenibacillus sp.	rifampin phosphotransferase	rifamycin antibiotic
aadS	Transposon Tn4551	ANT(6)	aminoglycoside antibiotic
aadA27	Acinetobacter lwoffii	ANT(3'')	aminoglycoside antibiotic
MuxA	Pseudomonas aeruginosa	resistance-nodulation-cell division (RND) antibiotic efflux pump	macrolide antibiotic; monobactam; tetracycline antibiotic; aminocoumarin antibiotic
MCR-9.1	Salmonella enterica	MCR phosphoethanolamine transferase	peptide antibiotic
aadA8b	Escherichia coli	ANT(3'')	aminoglycoside antibiotic
OXA-295	Acinetobacter sp.	OXA beta-lactamase; OXA-294-like beta-lactamase	penam
tet(X4)	Escherichia coli	tetracycline inactivation enzyme	glycylcycline; tetracycline antibiotic
OXA-262	Acinetobacter baumannii	OXA beta-lactamase; OXA-51-like beta-lactamase	carbapenem; penam
OXA-103	Acinetobacter radioresistens	OXA beta-lactamase; OXA-23-like beta-lactamase	carbapenem; penam
Pseudomonas aeruginosa CpxR	Pseudomonas aeruginosa	resistance-nodulation-cell division (RND) antibiotic efflux pump	macrolide antibiotic; fluoroquinolone antibiotic; monobactam; aminoglycoside antibiotic; carbapenem; cephalosporin; cephamycin; penam; tetracycline antibiotic; peptide antibiotic; aminocoumarin antibiotic; diaminopyrimidine antibiotic; sulfonamide antibiotic; phenicol antibiotic; penem
floR	Escherichia coli	major facilitator superfamily (MFS) antibiotic efflux pump	phenicol antibiotic
OpmB	Pseudomonas aeruginosa	resistance-nodulation-cell division (RND) antibiotic efflux pump	macrolide antibiotic; monobactam; tetracycline antibiotic; aminocoumarin antibiotic
Pseudomonas aeruginosa emrE	Pseudomonas aeruginosa	small multidrug resistance (SMR) antibiotic efflux pump	aminoglycoside antibiotic
Escherichia coli emrE	Escherichia coli	small multidrug resistance (SMR) antibiotic efflux pump	macrolide antibiotic
Klebsiella pneumoniae acrA	Klebsiella pneumoniae	resistance-nodulation-cell division (RND) antibiotic efflux pump	fluoroquinolone antibiotic; cephalosporin; glycylcycline; penam; tetracycline antibiotic; rifamycin antibiotic; phenicol antibiotic; disinfecting agents and antiseptics
Enterobacter cloacae acrA	Enterobacter cloacae	resistance-nodulation-cell division (RND) antibiotic efflux pump	fluoroquinolone antibiotic; cephalosporin; glycylcycline; penam; tetracycline antibiotic; rifamycin antibiotic; phenicol antibiotic; disinfecting agents and antiseptics
Escherichia coli acrA	Escherichia coli	resistance-nodulation-cell division (RND) antibiotic efflux pump	fluoroquinolone antibiotic; cephalosporin; glycylcycline; penam; tetracycline antibiotic; rifamycin antibiotic; phenicol antibiotic; disinfecting agents and antiseptics
bcr-1	Pseudomonas aeruginosa	major facilitator superfamily (MFS) antibiotic efflux pump	bicyclomycin-like antibiotic
OXA-300	Acinetobacter bereziniae	OXA beta-lactamase; OXA-229-like beta-lactamase	carbapenem; penam
tet(L)	Geobacillus stearothermophilus	major facilitator superfamily (MFS) antibiotic efflux pump	tetracycline antibiotic
MexF	Pseudomonas aeruginosa	resistance-nodulation-cell division (RND) antibiotic efflux pump	fluoroquinolone antibiotic; diaminopyrimidine antibiotic; phenicol antibiotic
OprM	Pseudomonas aeruginosa	resistance-nodulation-cell division (RND) antibiotic efflux pump	macrolide antibiotic; fluoroquinolone antibiotic; monobactam; aminoglycoside antibiotic; carbapenem; cephalosporin; cephamycin; penam; tetracycline antibiotic; peptide antibiotic; aminocoumarin antibiotic; diaminopyrimidine antibiotic; sulfonamide antibiotic; phenicol antibiotic; penem; disinfecting agents and antiseptics
MuxB	Pseudomonas aeruginosa	resistance-nodulation-cell division (RND) antibiotic efflux pump	macrolide antibiotic; monobactam; tetracycline antibiotic; aminocoumarin antibiotic
OXA-266	Acinetobacter venetianus	OXA beta-lactamase; OXA-266-like beta-lactamase	penam
MuxC	Pseudomonas aeruginosa	resistance-nodulation-cell division (RND) antibiotic efflux pump	macrolide antibiotic; monobactam; tetracycline antibiotic; aminocoumarin antibiotic
OXA-301	Acinetobacter bereziniae	OXA beta-lactamase; OXA-229-like beta-lactamase	carbapenem; penam
PmpM	Pseudomonas aeruginosa	multidrug and toxic compound extrusion (MATE) transporter	fluoroquinolone antibiotic; aminoglycoside antibiotic; disinfecting agents and antiseptics
lnuG	Enterococcus faecalis	lincosamide nucleotidyltransferase (LNU)	lincosamide antibiotic
ANT(3'')-IIa	Acinetobacter baumannii	ANT(3'')	aminoglycoside antibiotic
Pseudomonas aeruginosa soxR	Pseudomonas aeruginosa	ATP-binding cassette (ABC) antibiotic efflux pump; major facilitator superfamily (MFS) antibiotic efflux pump; resistance-nodulation-cell division (RND) antibiotic efflux pump	fluoroquinolone antibiotic; cephalosporin; glycylcycline; penam; tetracycline antibiotic; rifamycin antibiotic; phenicol antibiotic; disinfecting agents and antiseptics
FosA6	Escherichia coli	fosfomycin thiol transferase	phosphonic acid antibiotic
Burkholderia pseudomallei Omp38	Burkholderia pseudomallei	General Bacterial Porin with reduced permeability to beta-lactams	monobactam; carbapenem; cephalosporin; cephamycin; penam; penem
OprZ	Achromobacter insuavis	resistance-nodulation-cell division (RND) antibiotic efflux pump	macrolide antibiotic; fluoroquinolone antibiotic; aminoglycoside antibiotic; cephalosporin
AxyX	Achromobacter insuavis	resistance-nodulation-cell division (RND) antibiotic efflux pump	macrolide antibiotic; fluoroquinolone antibiotic; aminoglycoside antibiotic; cephalosporin
AxyY	Achromobacter insuavis	resistance-nodulation-cell division (RND) antibiotic efflux pump	macrolide antibiotic; fluoroquinolone antibiotic; aminoglycoside antibiotic; cephalosporin
Escherichia coli mdfA	Escherichia coli	major facilitator superfamily (MFS) antibiotic efflux pump	tetracycline antibiotic; disinfecting agents and antiseptics
LAP-2	Enterobacter cloacae	LAP beta-lactamase	cephalosporin; penam; penem
Rhodobacter sphaeroides ampC beta-lactamase	Cereibacter sphaeroides	ampC-type beta-lactamase	cephalosporin; penam
rpoB2	Nocardia farcinica	rifamycin-resistant beta-subunit of RNA polymerase (rpoB)	rifamycin antibiotic
Escherichia coli ampC beta-lactamase	Escherichia coli	ampC-type beta-lactamase	cephalosporin; penam
BUT-1	Buttiauxella agrestis	BUT beta-lactamase	cephalosporin
EBR-2	Empedobacter falsenii	EBR beta-lactamase	carbapenem; cephalosporin; penam
PDC-91	Pseudomonas aeruginosa	PDC beta-lactamase	monobactam; carbapenem; cephalosporin
PDC-92	Pseudomonas aeruginosa	PDC beta-lactamase	monobactam; carbapenem; cephalosporin
tet(W/N/W)	uncultured bacterium	tetracycline-resistant ribosomal protection protein	tetracycline antibiotic
TRU-1	Aeromonas enteropelogenes	TRU beta-lactamase	cephalosporin; penam
Agrobacterium fabrum chloramphenicol acetyltransferase	Agrobacterium fabrum	chloramphenicol acetyltransferase (CAT)	phenicol antibiotic
Campylobacter coli chloramphenicol acetyltransferase	Campylobacter coli	chloramphenicol acetyltransferase (CAT)	phenicol antibiotic
Streptococcus suis chloramphenicol acetyltransferase	Streptococcus suis	chloramphenicol acetyltransferase (CAT)	phenicol antibiotic
Pseudomonas aeruginosa catB7	Pseudomonas aeruginosa	chloramphenicol acetyltransferase (CAT)	phenicol antibiotic
PDC-323	Pseudomonas aeruginosa	PDC beta-lactamase	monobactam; carbapenem; cephalosporin
LAP-1	Enterobacter cloacae	LAP beta-lactamase	cephalosporin; penam; penem
OXA-276	Acinetobacter schindleri	OXA beta-lactamase; OXA-134-like beta-lactamase	carbapenem; penam
mphH	Brachybacterium faecium	macrolide phosphotransferase (MPH)	macrolide antibiotic
vmlR	Bacillus subtilis	Miscellaneous ABC-F subfamily ATP-binding cassette ribosomal protection proteins	lincosamide antibiotic; streptogramin antibiotic; streptogramin A antibiotic; streptogramin B antibiotic; nucleoside antibiotic; pleuromutilin antibiotic
OXA-664	Acinetobacter tandoii	OXA beta-lactamase	penam
OXA-665	Acinetobacter rudis	OXA beta-lactamase	penam
OXA-277	Acinetobacter schindleri	OXA beta-lactamase; OXA-134-like beta-lactamase	carbapenem; penam
OXA-427	Enterobacter cloacae	OXA beta-lactamase; OXA-427-like beta-lactamase	carbapenem; penam
OXA-279	Acinetobacter parvus	OXA beta-lactamase	penam
OXA-280	Acinetobacter johnsonii	OXA beta-lactamase; OXA-211-like beta-lactamase	carbapenem; penam
CME-1	Elizabethkingia meningoseptica	CME beta-lactamase	penam
Klebsiella pneumoniae OmpK37	Klebsiella pneumoniae	General Bacterial Porin with reduced permeability to beta-lactams	monobactam; carbapenem; cephalosporin; cephamycin; penam; penem
OXA-281	Acinetobacter johnsonii	OXA beta-lactamase; OXA-211-like beta-lactamase	carbapenem; penam
OXA-282	uncultured bacterium	OXA beta-lactamase; OXA-134-like beta-lactamase	carbapenem; penam
OXA-283	Acinetobacter sp.	OXA beta-lactamase; OXA-134-like beta-lactamase	carbapenem; penam
MCR-7.1	Klebsiella pneumoniae	MCR phosphoethanolamine transferase	peptide antibiotic
OXA-284	Acinetobacter sp.	OXA beta-lactamase; OXA-134-like beta-lactamase	carbapenem; penam
mphE	uncultured bacterium	macrolide phosphotransferase (MPH)	macrolide antibiotic
ACT-34	Enterobacter cloacae	ACT beta-lactamase	carbapenem; cephalosporin; cephamycin; penam
Acinetobacter baumannii AbaQ	Acinetobacter baumannii	major facilitator superfamily (MFS) antibiotic efflux pump	fluoroquinolone antibiotic
Klebsiella pneumoniae KpnE	Klebsiella pneumoniae	small multidrug resistance (SMR) antibiotic efflux pump	macrolide antibiotic; aminoglycoside antibiotic; cephalosporin; tetracycline antibiotic; peptide antibiotic; rifamycin antibiotic; disinfecting agents and antiseptics
Klebsiella pneumoniae KpnF	Klebsiella pneumoniae	small multidrug resistance (SMR) antibiotic efflux pump	macrolide antibiotic; aminoglycoside antibiotic; cephalosporin; tetracycline antibiotic; peptide antibiotic; rifamycin antibiotic; disinfecting agents and antiseptics
Klebsiella pneumoniae KpnG	Klebsiella sp.	major facilitator superfamily (MFS) antibiotic efflux pump	macrolide antibiotic; fluoroquinolone antibiotic; aminoglycoside antibiotic; carbapenem; cephalosporin; penam; peptide antibiotic; penem
Klebsiella pneumoniae KpnH	Escherichia coli	major facilitator superfamily (MFS) antibiotic efflux pump	macrolide antibiotic; fluoroquinolone antibiotic; aminoglycoside antibiotic; carbapenem; cephalosporin; penam; peptide antibiotic; penem
OXA-285	Acinetobacter sp.	OXA beta-lactamase; OXA-134-like beta-lactamase	carbapenem; penam
ERP-1	Erwinia persicina	ERP beta-lactamase	penam
qacE	Klebsiella pneumoniae	major facilitator superfamily (MFS) antibiotic efflux pump	disinfecting agents and antiseptics
qacEdelta1	Pseudomonas aeruginosa	major facilitator superfamily (MFS) antibiotic efflux pump	disinfecting agents and antiseptics
LMB-1	Citrobacter freundii	LMB beta-lactamase	carbapenem; cephalosporin; penam
YajC	Pseudomonas aeruginosa	resistance-nodulation-cell division (RND) antibiotic efflux pump	fluoroquinolone antibiotic; cephalosporin; glycylcycline; penam; tetracycline antibiotic; oxazolidinone antibiotic; glycopeptide antibiotic; rifamycin antibiotic; phenicol antibiotic; disinfecting agents and antiseptics
cmlA9	Salmonella enterica	major facilitator superfamily (MFS) antibiotic efflux pump	phenicol antibiotic
OmpA	Klebsiella pneumoniae	General Bacterial Porin with reduced permeability to peptide antibiotics	peptide antibiotic
eptB	Klebsiella pneumoniae	pmr phosphoethanolamine transferase	peptide antibiotic
LpsB	Acinetobacter baumannii	Intrinsic peptide antibiotic resistant Lps	peptide antibiotic
ArnT	Klebsiella pneumoniae	pmr phosphoethanolamine transferase	peptide antibiotic
LptD	Klebsiella pneumoniae	ATP-binding cassette (ABC) antibiotic efflux pump	carbapenem; peptide antibiotic; aminocoumarin antibiotic; rifamycin antibiotic
cprR	Pseudomonas aeruginosa	pmr phosphoethanolamine transferase	peptide antibiotic
cprS	Pseudomonas aeruginosa	pmr phosphoethanolamine transferase	peptide antibiotic
ParS	Pseudomonas aeruginosa	resistance-nodulation-cell division (RND) antibiotic efflux pump; Outer Membrane Porin (Opr)	macrolide antibiotic; fluoroquinolone antibiotic; monobactam; aminoglycoside antibiotic; carbapenem; cephalosporin; cephamycin; penam; tetracycline antibiotic; phenicol antibiotic; penem; disinfecting agents and antiseptics
ParR	Pseudomonas aeruginosa	resistance-nodulation-cell division (RND) antibiotic efflux pump; Outer Membrane Porin (Opr)	macrolide antibiotic; fluoroquinolone antibiotic; monobactam; aminoglycoside antibiotic; carbapenem; cephalosporin; cephamycin; penam; tetracycline antibiotic; phenicol antibiotic; penem; disinfecting agents and antiseptics
rsmA	Pseudomonas aeruginosa	resistance-nodulation-cell division (RND) antibiotic efflux pump	fluoroquinolone antibiotic; diaminopyrimidine antibiotic; phenicol antibiotic
tet(X5)	Acinetobacter pittii	tetracycline inactivation enzyme	tetracycline antibiotic
RanA	Riemerella anatipestifer	ATP-binding cassette (ABC) antibiotic efflux pump	aminoglycoside antibiotic
qacH	Staphylococcus saprophyticus	small multidrug resistance (SMR) antibiotic efflux pump	disinfecting agents and antiseptics
qacL	Vibrio cholerae	small multidrug resistance (SMR) antibiotic efflux pump	disinfecting agents and antiseptics
OXA-668	Acinetobacter sp.	OXA beta-lactamase; OXA-274-like beta-lactamase	carbapenem; penam
OXA-812	Acinetobacter radioresistens	OXA beta-lactamase; OXA-23-like beta-lactamase	carbapenem; penam
Staphylococcus aureus LmrS	Staphylococcus aureus	major facilitator superfamily (MFS) antibiotic efflux pump	macrolide antibiotic; aminoglycoside antibiotic; oxazolidinone antibiotic; diaminopyrimidine antibiotic; phenicol antibiotic
PDC-104	Pseudomonas aeruginosa	PDC beta-lactamase	monobactam; carbapenem; cephalosporin
OXA-573	Ralstonia insidiosa	OXA beta-lactamase; OXA-60-like beta-lactamase	carbapenem; penam
OXA-671	Acinetobacter gyllenbergii	OXA beta-lactamase; OXA-286-like beta-lactamase	carbapenem; penam
OXA-931	Acinetobacter bereziniae	OXA beta-lactamase; OXA-229-like beta-lactamase	carbapenem; penam
OXA-930	Acinetobacter bereziniae	OXA beta-lactamase; OXA-229-like beta-lactamase	carbapenem; penam
OXA-895	Acinetobacter bereziniae	OXA beta-lactamase; OXA-229-like beta-lactamase	carbapenem; penam
OXA-496	Acinetobacter lwoffii	OXA beta-lactamase; OXA-134-like beta-lactamase	carbapenem; penam
OXA-915	Acinetobacter lwoffii	OXA beta-lactamase; OXA-134-like beta-lactamase	carbapenem; penam
OXA-648	Acinetobacter lwoffii	OXA beta-lactamase; OXA-134-like beta-lactamase	carbapenem; penam
OXA-646	Acinetobacter lwoffii	OXA beta-lactamase; OXA-134-like beta-lactamase	carbapenem; penam
OXA-649	Acinetobacter bereziniae	OXA beta-lactamase; OXA-143-like beta-lactamase	carbapenem; penam
OXA-653	Acinetobacter	OXA beta-lactamase; OXA-24-like beta-lactamase	carbapenem; penam
OXA-499	Acinetobacter pittii	OXA beta-lactamase; OXA-143-like beta-lactamase	carbapenem; penam
DfrA36	Escherichia coli	trimethoprim resistant dihydrofolate reductase dfr	diaminopyrimidine antibiotic
ACT-47	Enterobacter	ACT beta-lactamase	carbapenem; cephalosporin; cephamycin; penam
ACT-49	Bacteria, Viruses,	ACT beta-lactamase	carbapenem; cephalosporin; cephamycin; penam
ACT-50	Bacteria, Viruses,	ACT beta-lactamase	carbapenem; cephalosporin; cephamycin; penam
ACT-60	Enterobacter hormaechei	ACT beta-lactamase	carbapenem; cephalosporin; cephamycin; penam
ACT-64	Enterobacter	ACT beta-lactamase	carbapenem; cephalosporin; cephamycin; penam
ACT-76	Enterobacter	ACT beta-lactamase	carbapenem; cephalosporin; cephamycin; penam
ACT-78	Enterobacter cloacae	ACT beta-lactamase	carbapenem; cephalosporin; cephamycin; penam
ACT-80	Enterobacter cloacae	ACT beta-lactamase	carbapenem; cephalosporin; cephamycin; penam
CARB-49	Acinetobacter baumannii	CARB beta-lactamase	penam
CARB-50	Bacteria, Viruses,	CARB beta-lactamase	penam
CMY-106	Citrobacter freundii	CMY beta-lactamase	cephamycin
CMY-8b	Klebsiella pneumoniae	CMY beta-lactamase	cephamycin
EBR-3	Empedobacter falsenii	EBR beta-lactamase	carbapenem; cephalosporin; penam
EBR-4	Empedobacter falsenii	EBR beta-lactamase	carbapenem; cephalosporin; penam
EC-13	Escherichia coli	EC beta-lactamase	cephalosporin
EC-14	Escherichia coli	EC beta-lactamase	cephalosporin
EC-15	Escherichia coli	EC beta-lactamase	cephalosporin
EC-16	Escherichia coli	EC beta-lactamase	cephalosporin
EC-18	Escherichia coli	EC beta-lactamase	cephalosporin
EC-19	Escherichia coli	EC beta-lactamase	cephalosporin
EC-5	Escherichia	EC beta-lactamase	cephalosporin
EC-8	Escherichia coli	EC beta-lactamase	cephalosporin
FOX-12	Aeromonas caviae	FOX beta-lactamase	cephalosporin; cephamycin
FOX-13	Providencia rettgeri	FOX beta-lactamase	cephalosporin; cephamycin
FOX-15	Bacteria, Viruses,	FOX beta-lactamase	cephalosporin; cephamycin
FOX-17	Providencia stuartii	FOX beta-lactamase	cephalosporin; cephamycin
LUT-6	Bacteria, Viruses,	LUT beta-lactamase	cephalosporin
MIR-18	Enterobacter sp.	MIR beta-lactamase	monobactam; cephalosporin
MIR-19	Enterobacter cloacae	MIR beta-lactamase	monobactam; cephalosporin
MIR-21	Enterobacter cloacae	MIR beta-lactamase	monobactam; cephalosporin
MIR-22	Enterobacter cloacae	MIR beta-lactamase	monobactam; cephalosporin
MIR-7	Enterobacter cloacae	MIR beta-lactamase	monobactam; cephalosporin
MOX-11	Aeromonas media	MOX beta-lactamase	cephalosporin; cephamycin; penam
MOX-13	Citrobacter sp.	MOX beta-lactamase	cephalosporin; cephamycin; penam
MOX-14	Proteus mirabilis	MOX beta-lactamase	cephalosporin; cephamycin; penam
OXA-498	Acinetobacter johnsonii	OXA beta-lactamase; OXA-211-like beta-lactamase	carbapenem; penam
OXA-504	Aeromonas caviae	OXA beta-lactamase	penam
OXA-512	Acinetobacter baumannii	OXA beta-lactamase; OXA-58-like beta-lactamase	carbapenem; penam
OXA-537	Acinetobacter schindleri	OXA beta-lactamase; OXA-134-like beta-lactamase	carbapenem; penam
OXA-542	Acinetobacter pittii	OXA beta-lactamase	penam
OXA-551	Bacteria, Viruses,	OXA beta-lactamase; OXA-548-like beta-lactamase	penam
OXA-552	Shewanella	OXA beta-lactamase; OXA-548-like beta-lactamase	penam
OXA-568	Bacteria, Viruses,	OXA beta-lactamase	penam
OXA-643	Acinetobacter johnsonii	OXA beta-lactamase; OXA-211-like beta-lactamase	carbapenem; penam
OXA-644	Acinetobacter johnsonii	OXA beta-lactamase; OXA-211-like beta-lactamase	carbapenem; penam
OXA-645	Acinetobacter johnsonii	OXA beta-lactamase; OXA-211-like beta-lactamase	carbapenem; penam
OXA-650	Acinetobacter johnsonii	OXA beta-lactamase; OXA-211-like beta-lactamase	carbapenem; penam
OXA-651	Acinetobacter johnsonii	OXA beta-lactamase; OXA-211-like beta-lactamase	carbapenem; penam
OXA-652	Acinetobacter johnsonii	OXA beta-lactamase; OXA-211-like beta-lactamase	carbapenem; penam
OXA-661	Acinetobacter venetianus	OXA beta-lactamase; OXA-266-like beta-lactamase	penam
OXA-662	Acinetobacter johnsonii	OXA beta-lactamase; OXA-211-like beta-lactamase	carbapenem; penam
OXA-666	Bacteria, Viruses,	OXA beta-lactamase	penam
OXA-682	Acinetobacter baumannii	OXA beta-lactamase; OXA-51-like beta-lactamase	carbapenem; penam
OXA-703	Acinetobacter baumannii	OXA beta-lactamase; OXA-51-like beta-lactamase	carbapenem; penam
OXA-726	Aeromonas hydrophila	OXA beta-lactamase; OXA-12-like beta-lactamase	penam
OXA-727	Acinetobacter	OXA beta-lactamase; OXA-727-like beta-lactamase	penam
OXA-728	Bacteria, Viruses,	OXA beta-lactamase; OXA-727-like beta-lactamase	penam
OXA-817	Acinetobacter radioresistens	OXA beta-lactamase; OXA-23-like beta-lactamase	carbapenem; penam
OXA-824	Pseudomonas aeruginosa	OXA beta-lactamase; OXA-10-like beta-lactamase	cephalosporin; penam
OXA-827	Pseudomonas aeruginosa	OXA beta-lactamase; OXA-10-like beta-lactamase	cephalosporin; penam
OXA-893	Acinetobacter baumannii	OXA beta-lactamase; OXA-23-like beta-lactamase	carbapenem; penam
OXA-900	Citrobacter freundii	OXA beta-lactamase	penam
OXA-917	Pseudomonas aeruginosa	OXA beta-lactamase; OXA-427-like beta-lactamase	carbapenem; penam
OXA-942	Acinetobacter pittii	OXA beta-lactamase; OXA-213-like beta-lactamase	carbapenem; penam
OXA-945	Acinetobacter bereziniae	OXA beta-lactamase; OXA-143-like beta-lactamase	carbapenem; penam
OXY-2-12	Klebsiella oxytoca	OXY beta-lactamase	monobactam; cephalosporin; penam
PAU-1	Pseudomonas aeruginosa	PAU beta-lactamase	carbapenem; cephalosporin
PDC-12	Pseudomonas	PDC beta-lactamase	monobactam; carbapenem; cephalosporin
PDC-125	Pseudomonas aeruginosa	PDC beta-lactamase	monobactam; carbapenem; cephalosporin
PDC-135	Pseudomonas aeruginosa	PDC beta-lactamase	monobactam; carbapenem; cephalosporin
PDC-256	Pseudomonas aeruginosa	PDC beta-lactamase	monobactam; carbapenem; cephalosporin
PDC-316	Pseudomonas aeruginosa	PDC beta-lactamase	monobactam; carbapenem; cephalosporin
PDC-325	Pseudomonas aeruginosa	PDC beta-lactamase	monobactam; carbapenem; cephalosporin
PDC-326	Pseudomonas aeruginosa	PDC beta-lactamase	monobactam; carbapenem; cephalosporin
PDC-353	Pseudomonas aeruginosa	PDC beta-lactamase	monobactam; carbapenem; cephalosporin
PDC-356	Pseudomonas aeruginosa	PDC beta-lactamase	monobactam; carbapenem; cephalosporin
PDC-362	Pseudomonas aeruginosa	PDC beta-lactamase	monobactam; carbapenem; cephalosporin
PDC-386	Pseudomonas aeruginosa	PDC beta-lactamase	monobactam; carbapenem; cephalosporin
PDC-64	Pseudomonas aeruginosa	PDC beta-lactamase	monobactam; carbapenem; cephalosporin
PDC-95	Pseudomonas aeruginosa	PDC beta-lactamase	monobactam; carbapenem; cephalosporin
PDC-99	Pseudomonas aeruginosa	PDC beta-lactamase	monobactam; carbapenem; cephalosporin
PER-14	Bacteria, Viruses,	PER beta-lactamase	monobactam; carbapenem; cephalosporin; penam; penem
norC	Staphylococcus aureus	major facilitator superfamily (MFS) antibiotic efflux pump	fluoroquinolone antibiotic; disinfecting agents and antiseptics
sdrM	Staphylococcus aureus	major facilitator superfamily (MFS) antibiotic efflux pump	fluoroquinolone antibiotic; disinfecting agents and antiseptics
qacJ	Staphylococcus aureus	small multidrug resistance (SMR) antibiotic efflux pump	disinfecting agents and antiseptics
qacG	Bacteria, Viruses,	small multidrug resistance (SMR) antibiotic efflux pump	disinfecting agents and antiseptics
Limosilactobacillus reuteri cat-TC	Limosilactobacillus reuteri	chloramphenicol acetyltransferase (CAT)	phenicol antibiotic
vanY gene in vanA cluster	Enterococcus faecium	vanY; glycopeptide resistance gene cluster	glycopeptide antibiotic
vanXY gene in vanC cluster	Enterococcus gallinarum	glycopeptide resistance gene cluster; vanXY	glycopeptide antibiotic
vanT gene in vanC cluster	Enterococcus gallinarum	glycopeptide resistance gene cluster; vanT	glycopeptide antibiotic
TolC	Escherichia coli	ATP-binding cassette (ABC) antibiotic efflux pump; major facilitator superfamily (MFS) antibiotic efflux pump; resistance-nodulation-cell division (RND) antibiotic efflux pump	macrolide antibiotic; fluoroquinolone antibiotic; aminoglycoside antibiotic; carbapenem; cephalosporin; glycylcycline; cephamycin; penam; tetracycline antibiotic; peptide antibiotic; aminocoumarin antibiotic; rifamycin antibiotic; phenicol antibiotic; penem; disinfecting agents and antiseptics
MexI	Pseudomonas aeruginosa	resistance-nodulation-cell division (RND) antibiotic efflux pump	fluoroquinolone antibiotic; tetracycline antibiotic; disinfecting agents and antiseptics
MexL	Pseudomonas aeruginosa	resistance-nodulation-cell division (RND) antibiotic efflux pump	macrolide antibiotic; tetracycline antibiotic; disinfecting agents and antiseptics
Bifidobacterium bifidum ileS conferring resistance to mupirocin	Bifidobacterium bifidum	antibiotic-resistant isoleucyl-tRNA synthetase (ileS)	mupirocin-like antibiotic
Staphylococcus aureus mupA conferring resistance to mupirocin	Staphylococcus aureus	antibiotic-resistant isoleucyl-tRNA synthetase (ileS)	mupirocin-like antibiotic
Rm3	uncultured bacterium	Rm3 family beta-lactamase	carbapenem; cephalosporin; penam
YojI	Escherichia coli	ATP-binding cassette (ABC) antibiotic efflux pump	peptide antibiotic
Bifidobacterium adolescentis rpoB mutants conferring resistance to rifampicin	Bifidobacterium adolescentis	rifamycin-resistant beta-subunit of RNA polymerase (rpoB)	rifamycin antibiotic
TxR	Vibrio harveyi	ATP-binding cassette (ABC) antibiotic efflux pump	tetracycline antibiotic
vanS gene in vanL cluster	Enterococcus faecalis	vanS; glycopeptide resistance gene cluster	glycopeptide antibiotic
vanR gene in vanM cluster	Enterococcus faecium	glycopeptide resistance gene cluster; vanR	glycopeptide antibiotic
vanR gene in vanN cluster	Enterococcus faecium	glycopeptide resistance gene cluster; vanR	glycopeptide antibiotic
vanS gene in vanM cluster	Enterococcus faecium	vanS; glycopeptide resistance gene cluster	glycopeptide antibiotic
Erm(52)	Clostridioides difficile	Erm 23S ribosomal RNA methyltransferase	macrolide antibiotic; lincosamide antibiotic; streptogramin antibiotic
msr(G)	Macrococcus canis	msr-type ABC-F protein	macrolide antibiotic; streptogramin antibiotic
msr(I)	Streptococcus pyogenes	msr-type ABC-F protein	macrolide antibiotic; streptogramin antibiotic; phosphonic acid antibiotic
mef(J)	Streptococcus pyogenes	major facilitator superfamily (MFS) antibiotic efflux pump	macrolide antibiotic
lsaD	Lactococcus garvieae	lsa-type ABC-F protein	lincosamide antibiotic; streptogramin antibiotic; streptogramin A antibiotic; pleuromutilin antibiotic
PRC-1	Pseudomonas wenzhouensis	PRC beta-lactamase	cephalosporin; penam
tet(O/32/O)	Clostridiaceae bacterium	tetracycline-resistant ribosomal protection protein	tetracycline antibiotic
tet(O/M/O)	Campylobacter coli	tetracycline-resistant ribosomal protection protein	tetracycline antibiotic
tet(O/W)	Megasphaera elsdenii	tetracycline-resistant ribosomal protection protein	tetracycline antibiotic
tet(O/W/32/O)	Lactobacillus johnsonii	tetracycline-resistant ribosomal protection protein	tetracycline antibiotic
tet(O/W/O)	Megasphaera elsdenii	tetracycline-resistant ribosomal protection protein	tetracycline antibiotic
tet(W/32/O)	Trueperella pyogenes	tetracycline-resistant ribosomal protection protein	tetracycline antibiotic
tet(X3)	Acinetobacter baumannii	tetracycline inactivation enzyme	glycylcycline; tetracycline antibiotic
tet(X6)	Proteus genomosp.	tetracycline inactivation enzyme	tetracycline antibiotic
AAC(6')-Ie-APH(2'')-Ia bifunctional protein	Staphylococcus aureus	aminoglycoside bifunctional resistance protein	aminoglycoside antibiotic
KBL-1	Stenotrophomonas maltophilia	KBL beta-lactamase	penam
Streptomyces venezuelae rox	Streptomyces venezuelae	rifampin monooxygenase	rifamycin antibiotic
MCR-3.32	uncultured bacterium	MCR phosphoethanolamine transferase	peptide antibiotic
FosA8	Escherichia coli	fosfomycin thiol transferase	phosphonic acid antibiotic
LnuH	Riemerella anatipestifer	lincosamide nucleotidyltransferase (LNU)	lincosamide antibiotic
Mrx	Aeromonas hydrophila	macrolide phosphotransferase (MPH)	macrolide antibiotic
kdpD	Staphylococcus aureus	kdpDE	aminoglycoside antibiotic
leuO	Escherichia coli	major facilitator superfamily (MFS) antibiotic efflux pump	nucleoside antibiotic; disinfecting agents and antiseptics
AAC(6')-30/AAC(6')-Ib' bifunctional protein	Pseudomonas aeruginosa	aminoglycoside bifunctional resistance protein	aminoglycoside antibiotic
ANT(3'')-II-AAC(6')-IId bifunctional protein	Serratia marcescens	aminoglycoside bifunctional resistance protein	aminoglycoside antibiotic
tet(62)	uncultured bacterium	major facilitator superfamily (MFS) antibiotic efflux pump	tetracycline antibiotic
tet(63)	Staphylococcus aureus	major facilitator superfamily (MFS) antibiotic efflux pump	tetracycline antibiotic
Shigella flexneri acrA	Shigella flexneri	resistance-nodulation-cell division (RND) antibiotic efflux pump	fluoroquinolone antibiotic; cephalosporin; glycylcycline; penam; tetracycline antibiotic; rifamycin antibiotic; phenicol antibiotic; disinfecting agents and antiseptics
EBR-5	Empedobacter stercoris	EBR beta-lactamase	carbapenem; cephalosporin; penam
LAQ-1	Lelliottia amnigena	LAQ beta lactamase	cephalosporin; cephamycin; penam
EstT	Sphingobacterium faecium	macrolide esterase	macrolide antibiotic; glycylcycline; tetracycline antibiotic
dfrB10	Pseudomonas putida	trimethoprim resistant dihydrofolate reductase dfr	diaminopyrimidine antibiotic
mef(C)	Photobacterium damselae	major facilitator superfamily (MFS) antibiotic efflux pump	macrolide antibiotic; tetracycline antibiotic
mef(F)	Macrococcus canis	major facilitator superfamily (MFS) antibiotic efflux pump	macrolide antibiotic
CAE-1	Comamonas aquatica	CAE beta-lactamase	cephalosporin; penam
Clostridium sporogenes cplR	Clostridium sporogenes	Miscellaneous ABC-F subfamily ATP-binding cassette ribosomal protection proteins	lincosamide antibiotic; pleuromutilin antibiotic
PSZ-1	Pantoea sp.	PSZ beta-lactamase	cephalosporin; cephamycin; penam
erm(56)	Trueperella pyogenes	Erm 23S ribosomal RNA methyltransferase	macrolide antibiotic; lincosamide antibiotic; streptogramin antibiotic; streptogramin B antibiotic
putative nickel/cobalt transporter	Mycobacterium tuberculosis	metal transporters with antibiotic efflux	fluoroquinolone antibiotic; aminoglycoside antibiotic; isoniazid-like antibiotic
aadT	Acinetobacter baumannii	major facilitator superfamily (MFS) antibiotic efflux pump	macrolide antibiotic; tetracycline antibiotic; disinfecting agents and antiseptics
IreK	Enterococcus faecalis	Serine/threonine kinases	cephalosporin
TEM-103	Salmonella enterica	TEM beta-lactamase	monobactam; cephalosporin; penam; penem
TEM-61	Serratia marcescens	TEM beta-lactamase	monobactam; cephalosporin; penam; penem
AMZ-1	Achromobacter mucicolens	AMZ beta-lactamase	cephalosporin; cephamycin; penam
MdtQ	Klebsiella pneumoniae	Outer Membrane Porin (Opr)	monobactam; carbapenem; cephalosporin; cephamycin; penam; penem
dfrF	Enterococcus faecalis	trimethoprim resistant dihydrofolate reductase dfr	diaminopyrimidine antibiotic
FOX-3	Klebsiella oxytoca	FOX beta-lactamase	cephalosporin; cephamycin
CARB-4	Pseudomonas aeruginosa	CARB beta-lactamase	penam
mgrA	Staphylococcus aureus	ATP-binding cassette (ABC) antibiotic efflux pump; major facilitator superfamily (MFS) antibiotic efflux pump	fluoroquinolone antibiotic; cephalosporin; penam; tetracycline antibiotic; peptide antibiotic; disinfecting agents and antiseptics
vgaALC	Staphylococcus haemolyticus	vga-type ABC-F protein	lincosamide antibiotic; streptogramin antibiotic; streptogramin A antibiotic; pleuromutilin antibiotic
CfxA2	Prevotella intermedia	CfxA beta-lactamase	cephamycin
OXA-199	Shewanella xiamenensis	OXA beta-lactamase; OXA-48-like beta-lactamase	carbapenem; penam
CMY-65	Citrobacter sp.	CMY beta-lactamase	cephamycin
vatD	Enterococcus faecium	streptogramin vat acetyltransferase	streptogramin antibiotic; streptogramin A antibiotic
CMY-98	Citrobacter freundii	CMY beta-lactamase	cephamycin
OXA-366	Acinetobacter baumannii	OXA beta-lactamase; OXA-23-like beta-lactamase	carbapenem; penam
CepS	Aeromonas sobria	CepS beta-lactamase	cephalosporin
CMY-83	Citrobacter braakii	CMY beta-lactamase	cephamycin
aadK	Bacillus subtilis	ANT(6)	aminoglycoside antibiotic
rosB	Yersinia enterocolitica	major facilitator superfamily (MFS) antibiotic efflux pump	peptide antibiotic
tetA(P)	Clostridium perfringens	major facilitator superfamily (MFS) antibiotic efflux pump	tetracycline antibiotic
QnrD2	Salmonella enterica	quinolone resistance protein (qnr)	fluoroquinolone antibiotic
QnrB65	Citrobacter freundii	quinolone resistance protein (qnr)	fluoroquinolone antibiotic
lmrB	Bacillus subtilis	ATP-binding cassette (ABC) antibiotic efflux pump	lincosamide antibiotic; nucleoside antibiotic
TEM-201	Escherichia coli	TEM beta-lactamase	monobactam; cephalosporin; penam; penem
OXA-328	Acinetobacter calcoaceticus	OXA beta-lactamase; OXA-213-like beta-lactamase	carbapenem; penam
OXA-25	Acinetobacter baumannii	OXA beta-lactamase; OXA-24-like beta-lactamase	carbapenem; penam
QnrS4	Salmonella enterica	quinolone resistance protein (qnr)	fluoroquinolone antibiotic
OXA-350	Acinetobacter calcoaceticus	OXA beta-lactamase; OXA-213-like beta-lactamase	carbapenem; penam
tetB(P)	Clostridium perfringens	tetracycline-resistant ribosomal protection protein	tetracycline antibiotic
CMY-10	Klebsiella aerogenes	CMY beta-lactamase	cephamycin
OXA-160	Acinetobacter baumannii	OXA beta-lactamase; OXA-24-like beta-lactamase	carbapenem; penam
ErmC	Staphylococcus epidermidis	Erm 23S ribosomal RNA methyltransferase	macrolide antibiotic; lincosamide antibiotic; streptogramin antibiotic; streptogramin A antibiotic; streptogramin B antibiotic
ErmX	Plasmid pNG2	Erm 23S ribosomal RNA methyltransferase	macrolide antibiotic; lincosamide antibiotic; streptogramin antibiotic; streptogramin A antibiotic; streptogramin B antibiotic
rphA	Streptomyces sp.	rifampin phosphotransferase	rifamycin antibiotic
ErmA	Staphylococcus aureus	Erm 23S ribosomal RNA methyltransferase	macrolide antibiotic; lincosamide antibiotic; streptogramin antibiotic; streptogramin A antibiotic; streptogramin B antibiotic
ErmG	Bacteroides thetaiotaomicron	Erm 23S ribosomal RNA methyltransferase	macrolide antibiotic; lincosamide antibiotic; streptogramin antibiotic; streptogramin A antibiotic; streptogramin B antibiotic
QnrB73	Citrobacter freundii	quinolone resistance protein (qnr)	fluoroquinolone antibiotic
TEM-118	Klebsiella oxytoca	TEM beta-lactamase	monobactam; cephalosporin; penam; penem
OKP-B-19	Klebsiella pneumoniae	OKP beta-lactamase	cephalosporin; penam
ANT(6)-Ib	Campylobacter fetus	ANT(6)	aminoglycoside antibiotic
tet(J)	Proteus mirabilis	major facilitator superfamily (MFS) antibiotic efflux pump	tetracycline antibiotic
AAC(6')-Ii	Enterococcus faecium	AAC(6')	aminoglycoside antibiotic
vanR gene in vanD cluster	Enterococcus faecium	glycopeptide resistance gene cluster; vanR	glycopeptide antibiotic
TEM-54	Escherichia coli	TEM beta-lactamase	monobactam; cephalosporin; penam; penem
cmeA	Campylobacter jejuni	resistance-nodulation-cell division (RND) antibiotic efflux pump	macrolide antibiotic; fluoroquinolone antibiotic; cephalosporin; fusidane antibiotic
OXA-182	Acinetobacter baumannii	OXA beta-lactamase; OXA-143-like beta-lactamase	carbapenem; penam
TEM-134	Citrobacter koseri	TEM beta-lactamase	monobactam; cephalosporin; penam; penem
bmr	Bacillus subtilis	major facilitator superfamily (MFS) antibiotic efflux pump	fluoroquinolone antibiotic; nucleoside antibiotic; phenicol antibiotic; disinfecting agents and antiseptics
tet(44)	Campylobacter fetus	tetracycline-resistant ribosomal protection protein	tetracycline antibiotic
mef(B)	Escherichia coli	major facilitator superfamily (MFS) antibiotic efflux pump	macrolide antibiotic
ANT(2'')-Ia	Pseudomonas aeruginosa	ANT(2'')	aminoglycoside antibiotic
ANT(9)-Ia	Staphylococcus aureus	ANT(9)	aminoglycoside antibiotic
Pseudomonas aeruginosa catB6	Pseudomonas aeruginosa	chloramphenicol acetyltransferase (CAT)	phenicol antibiotic
vatE	Enterococcus faecium	streptogramin vat acetyltransferase	streptogramin antibiotic; streptogramin A antibiotic
catIII	Plasmid R387	chloramphenicol acetyltransferase (CAT)	phenicol antibiotic
QnrB27	Citrobacter braakii	quinolone resistance protein (qnr)	fluoroquinolone antibiotic
OXA-24	Acinetobacter baumannii	OXA beta-lactamase; OXA-24-like beta-lactamase	monobactam; carbapenem; penam
vgaE	Staphylococcus aureus	vga-type ABC-F protein	lincosamide antibiotic; streptogramin antibiotic; streptogramin A antibiotic; pleuromutilin antibiotic
OXA-73	Klebsiella pneumoniae	OXA beta-lactamase; OXA-23-like beta-lactamase	carbapenem; penam
vanO	Rhodococcus hoagii	glycopeptide resistance gene cluster; Van ligase	glycopeptide antibiotic
QnrS7	Escherichia coli	quinolone resistance protein (qnr)	fluoroquinolone antibiotic
OXY-1-3	Klebsiella oxytoca	OXY beta-lactamase	monobactam; cephalosporin; penam
spd	Staphylococcus aureus	ANT(9)	aminoglycoside antibiotic
lnuD	Streptococcus uberis	lincosamide nucleotidyltransferase (LNU)	lincosamide antibiotic
blt	Bacillus subtilis	major facilitator superfamily (MFS) antibiotic efflux pump	fluoroquinolone antibiotic; disinfecting agents and antiseptics
CMY-82	Citrobacter freundii	CMY beta-lactamase	cephamycin
dfrA15	Escherichia coli	trimethoprim resistant dihydrofolate reductase dfr	diaminopyrimidine antibiotic
patA	Streptococcus pneumoniae	ATP-binding cassette (ABC) antibiotic efflux pump	fluoroquinolone antibiotic
tet(T)	Streptococcus pyogenes	tetracycline-resistant ribosomal protection protein	tetracycline antibiotic
oleC	Streptomyces antibioticus	ATP-binding cassette (ABC) antibiotic efflux pump	macrolide antibiotic
salA	Mammaliicoccus sciuri	sal-type ABC-F protein	lincosamide antibiotic; streptogramin antibiotic; streptogramin A antibiotic; pleuromutilin antibiotic
vanR gene in vanI cluster	Desulfitobacterium hafniense	glycopeptide resistance gene cluster; vanR	glycopeptide antibiotic
fusC	Staphylococcus aureus	Target protecting FusB-type protein conferring resistance to Fusidic acid	fusidane antibiotic
AAC(6')-Im	Escherichia coli	AAC(6')	aminoglycoside antibiotic
ADC-73	Acinetobacter baumannii	ADC beta-lactamase without carbapenemase activity	cephalosporin
Erm(47)	Helcococcus kunzii	Erm 23S ribosomal RNA methyltransferase	macrolide antibiotic; lincosamide antibiotic; streptogramin antibiotic; streptogramin B antibiotic
aadA10	Pseudomonas aeruginosa	ANT(3'')	aminoglycoside antibiotic
catA4	Proteus mirabilis	chloramphenicol acetyltransferase (CAT)	phenicol antibiotic
OXA-293	Acinetobacter sp.	OXA beta-lactamase; OXA-286-like beta-lactamase	carbapenem; penam
FosD	Staphylococcus aureus	fosfomycin thiol transferase	phosphonic acid antibiotic
OXA-444	Ralstonia mannitolilytica	OXA beta-lactamase; OXA-60-like beta-lactamase	carbapenem; penam
OXA-483	Acinetobacter baumannii	OXA beta-lactamase; OXA-23-like beta-lactamase	carbapenem; penam
CFE-2	Citrobacter freundii	CMY beta-lactamase	cephamycin
tet(59)	uncultured bacterium	major facilitator superfamily (MFS) antibiotic efflux pump	tetracycline antibiotic
Enterococcus faecium chloramphenicol acetyltransferase	Enterococcus faecium	chloramphenicol acetyltransferase (CAT)	phenicol antibiotic
Staphylococcus intermedius chloramphenicol acetyltransferase	Staphylococcus intermedius	chloramphenicol acetyltransferase (CAT)	phenicol antibiotic
Enterococcus faecalis chloramphenicol acetyltransferase	Enterococcus faecalis	chloramphenicol acetyltransferase (CAT)	phenicol antibiotic
Vibrio anguillarum chloramphenicol acetyltransferase	Vibrio anguillarum	chloramphenicol acetyltransferase (CAT)	phenicol antibiotic
ARL-4	Staphylococcus arlettae	ARL Beta-lactamase	penam
OXA-305	Acinetobacter sp.	OXA beta-lactamase; OXA-213-like beta-lactamase	carbapenem; penam
OXA-286	Acinetobacter proteolyticus	OXA beta-lactamase; OXA-286-like beta-lactamase	carbapenem; penam
TEM-181	Bacteria, Viruses,	TEM beta-lactamase	monobactam; cephalosporin; penam; penem
cfr(D)	Enterococcus faecium	Cfr 23S ribosomal RNA methyltransferase	lincosamide antibiotic; streptogramin antibiotic; oxazolidinone antibiotic; glycopeptide antibiotic; phenicol antibiotic
OXA-672	Acinetobacter gyllenbergii	OXA beta-lactamase; OXA-286-like beta-lactamase	carbapenem; penam
dfr22	Escherichia coli	trimethoprim resistant dihydrofolate reductase dfr	diaminopyrimidine antibiotic
ADC-213	Acinetobacter baumannii	ADC beta-lactamases pending classification for carbapenemase activity	cephalosporin
CARB-54	Proteus mirabilis	CARB beta-lactamase	penam
OXA-642	Acinetobacter calcoaceticus/baumannii	OXA beta-lactamase; OXA-213-like beta-lactamase	carbapenem; penam
OXA-780	Aeromonas	OXA beta-lactamase	penam
PDC-134	Pseudomonas aeruginosa	PDC beta-lactamase	monobactam; carbapenem; cephalosporin
PDC-309	Pseudomonas aeruginosa	PDC beta-lactamase	monobactam; carbapenem; cephalosporin
sepA	Staphylococcus	small multidrug resistance (SMR) antibiotic efflux pump	disinfecting agents and antiseptics
salD	Staphylococcus gallinarum	sal-type ABC-F protein	lincosamide antibiotic; streptogramin antibiotic; streptogramin A antibiotic; pleuromutilin antibiotic
vanY gene in vanG cluster	Enterococcus faecalis	vanY; glycopeptide resistance gene cluster	glycopeptide antibiotic
vanS gene in vanG cluster	Enterococcus faecalis	vanS; glycopeptide resistance gene cluster	glycopeptide antibiotic
vanR gene in vanO cluster	Rhodococcus hoagii	glycopeptide resistance gene cluster; vanR	glycopeptide antibiotic
Erm(51)	Rhodococcus hoagii	Erm 23S ribosomal RNA methyltransferase	macrolide antibiotic; lincosamide antibiotic; streptogramin antibiotic; streptogramin B antibiotic
OXA-290	Acinetobacter sp.	OXA beta-lactamase	penam
nimA	Phocaeicola vulgatus	nitroimidazole reductase	nitroimidazole antibiotic
ANT(9)-Ib	Enterococcus faecalis	ANT(9)	aminoglycoside antibiotic
QnrB77	Citrobacter freundii	quinolone resistance protein (qnr)	fluoroquinolone antibiotic
cfrE	Clostridium sp.	Cfr 23S ribosomal RNA methyltransferase	lincosamide antibiotic; streptogramin antibiotic; oxazolidinone antibiotic; phenicol antibiotic; pleuromutilin antibiotic
catA1	Escherichia coli	chloramphenicol acetyltransferase (CAT)	phenicol antibiotic
OXA-105	Acinetobacter radioresistens	OXA beta-lactamase	penam
CARB-5	Acinetobacter calcoaceticus	CARB beta-lactamase	penam
APH(4)-Ia	Escherichia coli	APH(4)	aminoglycoside antibiotic
CARB-14	Acinetobacter baumannii	CARB beta-lactamase	penam
TEM-52	Klebsiella pneumoniae	TEM beta-lactamase	monobactam; cephalosporin; penam; penem
dfrA16	Escherichia coli	trimethoprim resistant dihydrofolate reductase dfr	diaminopyrimidine antibiotic
OXA-320	Proteus mirabilis	OXA beta-lactamase; OXA-1-like beta-lactamase	cephalosporin; penam
catB2	Pasteurella multocida	chloramphenicol acetyltransferase (CAT)	phenicol antibiotic
CARB-9	Vibrio cholerae	CARB beta-lactamase	penam
OKP-B-13	Klebsiella pneumoniae	OKP beta-lactamase	cephalosporin; penam
APH(2'')-IIIa	Enterococcus gallinarum	APH(2'')	aminoglycoside antibiotic
APH(3')-VIa	Acinetobacter baumannii	APH(3')	aminoglycoside antibiotic
vatB	Staphylococcus aureus	streptogramin vat acetyltransferase	streptogramin antibiotic; streptogramin A antibiotic
OKP-B-7	Klebsiella pneumoniae	OKP beta-lactamase	cephalosporin; penam
CARB-7	Vibrio cholerae	CARB beta-lactamase	penam
OXA-224	Pseudomonas aeruginosa	OXA beta-lactamase; OXA-1-like beta-lactamase	cephalosporin; penam
OXA-10	Escherichia coli	OXA beta-lactamase; OXA-10-like beta-lactamase	cephalosporin; penam
APH(2'')-IIa	Escherichia coli	APH(2'')	aminoglycoside antibiotic
catQ	Clostridium perfringens	chloramphenicol acetyltransferase (CAT)	phenicol antibiotic
TEM-147	Pseudomonas aeruginosa	TEM beta-lactamase	monobactam; cephalosporin; penam; penem
OXA-387	Acinetobacter baumannii	OXA beta-lactamase; OXA-51-like beta-lactamase	carbapenem; penam
linG	Salmonella enterica	lincosamide nucleotidyltransferase (LNU)	lincosamide antibiotic
tet(35)	Vibrio harveyi	ATP-binding cassette (ABC) antibiotic efflux pump	tetracycline antibiotic
fusD	Staphylococcus saprophyticus	Target protecting FusB-type protein conferring resistance to Fusidic acid	fusidane antibiotic
vanS gene in vanD cluster	Enterococcus faecium	vanS; glycopeptide resistance gene cluster	glycopeptide antibiotic
Corynebacterium striatum tetA	Corynebacterium striatum	major facilitator superfamily (MFS) antibiotic efflux pump	penam; tetracycline antibiotic
apmA	Staphylococcus aureus	AAC(2')	aminoglycoside antibiotic
AAC(6')-34	Paenibacillus sp.	AAC(6')	aminoglycoside antibiotic
vga(E) Staphylococcus cohnii	Staphylococcus cohnii	vga-type ABC-F protein	lincosamide antibiotic; streptogramin antibiotic; streptogramin A antibiotic; pleuromutilin antibiotic
ADC-157	Acinetobacter baumannii	ADC beta-lactamases pending classification for carbapenemase activity	cephalosporin
OXA-140	Klebsiella pneumoniae	OXA beta-lactamase	penam
tetA(46)	Streptococcus australis	ATP-binding cassette (ABC) antibiotic efflux pump	tetracycline antibiotic
QepA2	Escherichia coli	major facilitator superfamily (MFS) antibiotic efflux pump	fluoroquinolone antibiotic
QepA4	Escherichia coli	major facilitator superfamily (MFS) antibiotic efflux pump	fluoroquinolone antibiotic
OXA-274	Acinetobacter guillouiae	OXA beta-lactamase; OXA-274-like beta-lactamase	carbapenem; penam
OXA-663	Klebsiella pneumoniae	OXA beta-lactamase; OXA-10-like beta-lactamase	cephalosporin; penam
SCO-1	Acinetobacter baumannii	SCO beta-lactamase	cephalosporin; penam; penem
mphO	Brachybacterium paraconglomeratum	macrolide phosphotransferase (MPH)	macrolide antibiotic
APH(3')-VIb	Alcaligenes faecalis	APH(3')	aminoglycoside antibiotic
23S rRNA (adenine(2058)-N(6))-methyltransferase Erm(A)	Streptococcus pyogenes	Erm 23S ribosomal RNA methyltransferase	macrolide antibiotic; lincosamide antibiotic; streptogramin antibiotic
DfrA39	Pseudomonas aeruginosa	trimethoprim resistant dihydrofolate reductase dfr	diaminopyrimidine antibiotic
CARB-52	Pseudomonas aeruginosa	CARB beta-lactamase	penam
OXA-534	Klebsiella pneumoniae	OXA beta-lactamase; OXA-1-like beta-lactamase	cephalosporin; penam
OXA-667	Acinetobacter guillouiae	OXA beta-lactamase; OXA-274-like beta-lactamase	carbapenem; penam
OXA-669	Bacteria, Viruses,	OXA beta-lactamase; OXA-274-like beta-lactamase	carbapenem; penam
OXA-675	Pseudomonas aeruginosa	OXA beta-lactamase; OXA-1-like beta-lactamase	cephalosporin; penam
OXA-842	Acinetobacter pittii	OXA beta-lactamase; OXA-213-like beta-lactamase	carbapenem; penam
OXA-947	Acinetobacter lactucae	OXA beta-lactamase; OXA-679-like beta-lactamase	carbapenem; penam
erm(45)	Mammaliicoccus fleurettii	Erm 23S ribosomal RNA methyltransferase	macrolide antibiotic; lincosamide antibiotic; streptogramin antibiotic; streptogramin B antibiotic
salB	Mammaliicoccus lentus	sal-type ABC-F protein	lincosamide antibiotic; streptogramin antibiotic; streptogramin A antibiotic; pleuromutilin antibiotic
salE	Staphylococcus nepalensis	sal-type ABC-F protein	lincosamide antibiotic; streptogramin antibiotic; streptogramin A antibiotic; pleuromutilin antibiotic
OXA-647	Acinetobacter lwoffii	OXA beta-lactamase; OXA-134-like beta-lactamase	carbapenem; penam
Streptomyces rimosus otr(A)	Streptomyces rimosus	tetracycline-resistant ribosomal protection protein	tetracycline antibiotic
dfrL	Staphylococcus aureus	trimethoprim resistant dihydrofolate reductase dfr	aminoglycoside antibiotic; tetracycline antibiotic; diaminopyrimidine antibiotic
TEM-183	Klebsiella pneumoniae	TEM beta-lactamase	monobactam; cephalosporin; penam; penem
AAC(3)-Ib/AAC(6')-Ib''	Pseudomonas aeruginosa	aminoglycoside bifunctional resistance protein	aminoglycoside antibiotic
TEM-158	Escherichia coli	TEM beta-lactamase	monobactam; cephalosporin; penam; penem
TEM-148	Escherichia coli	TEM beta-lactamase	monobactam; cephalosporin; penam; penem
catB8	Salmonella enterica	chloramphenicol acetyltransferase (CAT)	phenicol antibiotic
adeR	Acinetobacter baumannii	resistance-nodulation-cell division (RND) antibiotic efflux pump	glycylcycline; tetracycline antibiotic
CARB-3	Pseudomonas aeruginosa	CARB beta-lactamase	penam
OXA-4	Pseudomonas aeruginosa	OXA beta-lactamase; OXA-1-like beta-lactamase	cephalosporin; penam
TUS-1	Myroides odoratus	TUS beta-lactamase	carbapenem; cephalosporin; cephamycin; penam; penem
vgaA	Staphylococcus aureus	vga-type ABC-F protein	lincosamide antibiotic; streptogramin antibiotic; streptogramin A antibiotic; pleuromutilin antibiotic
mecR1	Staphylococcus aureus	methicillin resistant PBP2	penam
Erm(36)	Micrococcus luteus	Erm 23S ribosomal RNA methyltransferase	macrolide antibiotic; lincosamide antibiotic; streptogramin antibiotic; streptogramin A antibiotic; streptogramin B antibiotic
AAC(6')-Ib9	Pseudomonas aeruginosa	AAC(6')	aminoglycoside antibiotic
TEM-29	Escherichia coli	TEM beta-lactamase	monobactam; cephalosporin; penam; penem
arr-2	Pseudomonas aeruginosa	rifampin ADP-ribosyltransferase (Arr)	rifamycin antibiotic
vanG	Enterococcus faecalis	glycopeptide resistance gene cluster; Van ligase	glycopeptide antibiotic
QepA1	Klebsiella aerogenes	major facilitator superfamily (MFS) antibiotic efflux pump	fluoroquinolone antibiotic
dfrC	Staphylococcus epidermidis	trimethoprim resistant dihydrofolate reductase dfr	diaminopyrimidine antibiotic
RbpA	Mycolicibacterium smegmatis	RbpA bacterial RNA polymerase-binding protein	rifamycin antibiotic
cmlA6	Pseudomonas aeruginosa	major facilitator superfamily (MFS) antibiotic efflux pump	phenicol antibiotic
CARB-12	Proteus mirabilis	CARB beta-lactamase	penam
TEM-75	Klebsiella pneumoniae	TEM beta-lactamase	monobactam; cephalosporin; penam; penem
OXA-33	Pseudomonas aeruginosa	OXA beta-lactamase	penam
Erm(43)	Mammaliicoccus lentus	Erm 23S ribosomal RNA methyltransferase	macrolide antibiotic; lincosamide antibiotic; streptogramin antibiotic; streptogramin B antibiotic
TEM-135	Salmonella enterica	TEM beta-lactamase	monobactam; cephalosporin; penam; penem
TEM-12	Klebsiella oxytoca	TEM beta-lactamase	monobactam; cephalosporin; penam; penem
AAC(6')-Ib-cr1	Stenotrophomonas maltophilia	AAC(6'); AAC(6')-Ib-cr	fluoroquinolone antibiotic; aminoglycoside antibiotic
OXA-1	Klebsiella pneumoniae	OXA beta-lactamase; OXA-1-like beta-lactamase	cephalosporin; penam
OXA-47	Klebsiella pneumoniae	OXA beta-lactamase; OXA-1-like beta-lactamase	cephalosporin; penam
TEM-190	Escherichia coli	TEM beta-lactamase	monobactam; cephalosporin; penam; penem
AAC(6')-Ib8	Enterobacter cloacae	AAC(6')	aminoglycoside antibiotic
LnuP	Clostridium perfringens	lincosamide nucleotidyltransferase (LNU)	lincosamide antibiotic
dfrA15b	Salmonella enterica	trimethoprim resistant dihydrofolate reductase dfr	diaminopyrimidine antibiotic
dfrI	Yersinia ruckeri	trimethoprim resistant dihydrofolate reductase dfr	diaminopyrimidine antibiotic
FusF	Staphylococcus cohnii	Target protecting FusB-type protein conferring resistance to Fusidic acid	fusidane antibiotic
emtA	Enterococcus faecium	non-erm 23S ribosomal RNA methyltransferase (G748)	macrolide antibiotic; lincosamide antibiotic; orthosomycin antibiotic
OXA-292	Acinetobacter sp.	OXA beta-lactamase; OXA-286-like beta-lactamase	carbapenem; penam
LlmA 23S ribosomal RNA methyltransferase	Paenibacillus sp.	Llm 23S ribosomal RNA methyltransferase	lincosamide antibiotic
OXA-392	uncultured bacterium	OXA beta-lactamase; OXA-1-like beta-lactamase	cephalosporin; penam
OXA-294	Acinetobacter sp.	OXA beta-lactamase; OXA-294-like beta-lactamase	penam
OXA-275	Acinetobacter guillouiae	OXA beta-lactamase; OXA-274-like beta-lactamase	carbapenem; penam
dfrB4	Escherichia coli	trimethoprim resistant dihydrofolate reductase dfr	diaminopyrimidine antibiotic
msrH	Macrococcus canis	msr-type ABC-F protein	macrolide antibiotic; streptogramin antibiotic
mecC-type BlaZ	Staphylococcus aureus	BlaZ beta-lactamase	penam
AAC(6')-Ib-cr4	Enterobacter hormaechei	AAC(6'); AAC(6')-Ib-cr	fluoroquinolone antibiotic; aminoglycoside antibiotic
AAC(6')-Ib-cr7	Klebsiella pneumoniae	AAC(6'); AAC(6')-Ib-cr	fluoroquinolone antibiotic; aminoglycoside antibiotic
TEM-31	Klebsiella pneumoniae	TEM beta-lactamase	monobactam; cephalosporin; penam; penem
CARB-11	Pseudomonas aeruginosa	CARB beta-lactamase	penam
CARB-51	Pseudomonas aeruginosa	CARB beta-lactamase	penam
OKP-B-16	Klebsiella quasipneumoniae	OKP beta-lactamase	cephalosporin; penam
OXA-796	Proteus sp.	OXA beta-lactamase; OXA-1-like beta-lactamase	cephalosporin; penam
OXA-921	Klebsiella quasipneumoniae	OXA beta-lactamase; OXA-1-like beta-lactamase	cephalosporin; penam
nimH	Bacteroides fragilis	nitroimidazole reductase	nitroimidazole antibiotic
Streptomyces lividans otr(A)	Streptomyces lividans	tetracycline-resistant ribosomal protection protein	tetracycline antibiotic
vanR gene in vanP cluster	Enterococcus faecium	glycopeptide resistance gene cluster; vanR	glycopeptide antibiotic
HelR	Streptomyces venezuelae	helicase-like RNA polymerase protection protein	rifamycin antibiotic
MCR-4.6	Salmonella enterica	MCR phosphoethanolamine transferase	peptide antibiotic
AAC(3)-IVa	Escherichia coli	AAC(3)	aminoglycoside antibiotic
TEM-244	Escherichia coli	TEM beta-lactamase	monobactam; cephalosporin; penam; penem
CblA-1	mixed culture	CblA beta-lactamase	cephalosporin
AAC(3)-IIIc	Pseudomonas aeruginosa	AAC(3)	aminoglycoside antibiotic
OXA-256	Enterobacter cloacae	OXA beta-lactamase; OXA-10-like beta-lactamase	cephalosporin; penam
rgt1438	Streptomyces sp.	rifampin glycosyltransferase	rifamycin antibiotic
cmlA5	uncultured bacterium	major facilitator superfamily (MFS) antibiotic efflux pump	phenicol antibiotic
QnrVC4	Aeromonas caviae	quinolone resistance protein (qnr)	fluoroquinolone antibiotic
TEM-107	Klebsiella pneumoniae	TEM beta-lactamase	monobactam; cephalosporin; penam; penem
AAC(3)-Ib	Pseudomonas aeruginosa	AAC(3)	aminoglycoside antibiotic
AIM-1	Pseudomonas aeruginosa	AIM beta-lactamase	cephalosporin; cephamycin; penam
dfrB1	Escherichia coli	trimethoprim resistant dihydrofolate reductase dfr	diaminopyrimidine antibiotic
APH(6)-Ic	Escherichia coli	APH(6)	aminoglycoside antibiotic
AAC(6')-Isa	Streptomyces albulus	AAC(6')	aminoglycoside antibiotic
cmlA1	Pseudomonas aeruginosa	major facilitator superfamily (MFS) antibiotic efflux pump	phenicol antibiotic
AAC(6')-Ib3	Acinetobacter baumannii	AAC(6')	aminoglycoside antibiotic
Erm(38)	Mycolicibacterium smegmatis	Erm 23S ribosomal RNA methyltransferase	macrolide antibiotic; lincosamide antibiotic; streptogramin antibiotic; streptogramin A antibiotic; streptogramin B antibiotic
OXA-2	Salmonella enterica	OXA beta-lactamase; OXA-2-like beta-lactamase	carbapenem; cephalosporin; penam
QnrVC5	Vibrio fluvialis	quinolone resistance protein (qnr)	fluoroquinolone antibiotic
tet(D)	Shigella flexneri	major facilitator superfamily (MFS) antibiotic efflux pump	tetracycline antibiotic
OXA-233	Citrobacter freundii	OXA beta-lactamase; OXA-10-like beta-lactamase	cephalosporin; penam
CARB-1	Pseudomonas aeruginosa	CARB beta-lactamase	penam
AAC(6')-Ib10	Pseudomonas aeruginosa	AAC(6')	aminoglycoside antibiotic
OXA-11	Pseudomonas aeruginosa	OXA beta-lactamase; OXA-10-like beta-lactamase	cephalosporin; penam
OXA-454	Delftia acidovorans	OXA beta-lactamase; OXA-10-like beta-lactamase	cephalosporin; penam
EreA2	Providencia stuartii	macrolide esterase	macrolide antibiotic
QnrVC6	Vibrio parahaemolyticus	quinolone resistance protein (qnr)	fluoroquinolone antibiotic
tet(41)	Serratia marcescens	major facilitator superfamily (MFS) antibiotic efflux pump	tetracycline antibiotic
FosK	Acinetobacter soli	fosfomycin thiol transferase	phosphonic acid antibiotic
ceoA	Burkholderia cepacia	resistance-nodulation-cell division (RND) antibiotic efflux pump	fluoroquinolone antibiotic; aminoglycoside antibiotic
OXA-415	Pseudomonas aeruginosa	OXA beta-lactamase; OXA-2-like beta-lactamase	cephalosporin; penam
lsaC	Streptococcus agalactiae	lsa-type ABC-F protein	lincosamide antibiotic; streptogramin antibiotic; pleuromutilin antibiotic
DIM-1	Enterobacter sp.	DIM beta-lactamase	carbapenem; cephalosporin
OXA-14	Pseudomonas aeruginosa	OXA beta-lactamase; OXA-10-like beta-lactamase	cephalosporin; penam
OXA-246	Pseudomonas aeruginosa	OXA beta-lactamase; OXA-10-like beta-lactamase	cephalosporin; penam
otr(C)	Streptomyces rimosus	ATP-binding cassette (ABC) antibiotic efflux pump	tetracycline antibiotic
mphM	Bacillus thuringiensis	macrolide phosphotransferase (MPH)	macrolide antibiotic
dfrA6 from Proteus mirabilis	Proteus mirabilis	trimethoprim resistant dihydrofolate reductase dfr	diaminopyrimidine antibiotic
ARL-1	Staphylococcus arlettae	ARL Beta-lactamase	penam
Salmonella enterica cmlA	Salmonella enterica	major facilitator superfamily (MFS) antibiotic efflux pump	phenicol antibiotic
poxtA	Staphylococcus aureus	Miscellaneous ABC-F subfamily ATP-binding cassette ribosomal protection proteins	tetracycline antibiotic; oxazolidinone antibiotic; phenicol antibiotic
ARL-3	Staphylococcus arlettae	ARL Beta-lactamase	penam
DES-1	Desulfovibrio desulfuricans	DES beta-lactamase	penam
AAC(6')-Ib-cr3	Aeromonas media	AAC(6'); AAC(6')-Ib-cr	fluoroquinolone antibiotic; aminoglycoside antibiotic
TEM-37	Escherichia coli	TEM beta-lactamase	monobactam; cephalosporin; penam; penem
CARB-53	Pseudomonas aeruginosa	CARB beta-lactamase	penam
OXA-520	Pseudomonas aeruginosa	OXA beta-lactamase; OXA-10-like beta-lactamase	cephalosporin; penam
OXA-656	Enterobacter cloacae	OXA beta-lactamase; OXA-10-like beta-lactamase	cephalosporin; penam
OXA-794	Pseudomonas aeruginosa	OXA beta-lactamase; OXA-10-like beta-lactamase	cephalosporin; penam
OXA-795	Pseudomonas aeruginosa	OXA beta-lactamase; OXA-10-like beta-lactamase	cephalosporin; penam
OXA-919	Bacteria, Viruses,	OXA beta-lactamase	penam
OXA-928	Pseudomonas aeruginosa	OXA beta-lactamase; OXA-10-like beta-lactamase	cephalosporin; penam
OXA-935	Pseudomonas aeruginosa	OXA beta-lactamase; OXA-10-like beta-lactamase	cephalosporin; penam
PME-1	Pseudomonas aeruginosa	PME beta-lactamase	carbapenem
SGM-6	Bacteria, Viruses,	SGM beta-lactamase	carbapenem
vanH gene in vanA cluster	Enterococcus faecium	vanH; glycopeptide resistance gene cluster	glycopeptide antibiotic
vanS gene in vanO cluster	Rhodococcus hoagii	vanS; glycopeptide resistance gene cluster	glycopeptide antibiotic
vanS gene in vanP cluster	Enterococcus faecium	vanS; glycopeptide resistance gene cluster	glycopeptide antibiotic
Nocardia farcinica rox	Nocardia farcinica	rifampin monooxygenase	rifamycin antibiotic
PJM-1	Pseudoxanthomonas japonensis	PJM beta-lactamase	carbapenem; cephalosporin; cephamycin; penam
AAC(6')-Ib	Klebsiella pneumoniae	AAC(6')	aminoglycoside antibiotic
TEM-16	Klebsiella pneumoniae	TEM beta-lactamase	monobactam; cephalosporin; penam; penem
TEM-109	Escherichia coli	TEM beta-lactamase	monobactam; cephalosporin; penam; penem
TEM-195	Acinetobacter baumannii	TEM beta-lactamase	monobactam; cephalosporin; penam; penem
TEM-207	Escherichia coli	TEM beta-lactamase	monobactam; cephalosporin; penam; penem
TEM-166	Escherichia coli	TEM beta-lactamase	monobactam; cephalosporin; penam; penem
OXA-31	Pseudomonas aeruginosa	OXA beta-lactamase; OXA-1-like beta-lactamase	cephalosporin; penam
mtrE	Neisseria gonorrhoeae	resistance-nodulation-cell division (RND) antibiotic efflux pump	macrolide antibiotic; penam
OXA-32	Pseudomonas aeruginosa	OXA beta-lactamase; OXA-2-like beta-lactamase	cephalosporin; penam
TEM-162	Acinetobacter haemolyticus	TEM beta-lactamase	monobactam; cephalosporin; penam; penem
OXA-15	Pseudomonas aeruginosa	OXA beta-lactamase; OXA-2-like beta-lactamase	cephalosporin; penam
TEM-213	Pseudomonas aeruginosa	TEM beta-lactamase	monobactam; cephalosporin; penam; penem
TEM-217	Enterobacter cloacae	TEM beta-lactamase	monobactam; cephalosporin; penam; penem
iri	Rhodococcus hoagii	rifampin monooxygenase	rifamycin antibiotic
TEM-83	Escherichia coli	TEM beta-lactamase	monobactam; cephalosporin; penam; penem
TEM-63	Escherichia coli	TEM beta-lactamase	monobactam; cephalosporin; penam; penem
OXA-36	Pseudomonas aeruginosa	OXA beta-lactamase	penam
otr(B)	Streptomyces rimosus	major facilitator superfamily (MFS) antibiotic efflux pump	tetracycline antibiotic
TEM-153	Escherichia coli	TEM beta-lactamase	monobactam; cephalosporin; penam; penem
TEM-209	Klebsiella pneumoniae	TEM beta-lactamase	monobactam; cephalosporin; penam; penem
OXA-161	Pseudomonas aeruginosa	OXA beta-lactamase; OXA-2-like beta-lactamase	cephalosporin; penam
TEM-146	Escherichia coli	TEM beta-lactamase	monobactam; cephalosporin; penam; penem
erm(40)	Mycolicibacterium mageritense	Erm 23S ribosomal RNA methyltransferase	macrolide antibiotic; lincosamide antibiotic; streptogramin antibiotic
TEM-178	Serratia marcescens	TEM beta-lactamase	monobactam; cephalosporin; penam; penem
TEM-40	Escherichia coli	TEM beta-lactamase	monobactam; cephalosporin; penam; penem
TEM-157	Enterobacter cloacae	TEM beta-lactamase	monobactam; cephalosporin; penam; penem
TEM-168	Escherichia coli	TEM beta-lactamase	monobactam; cephalosporin; penam; penem
TEM-81	Escherichia coli	TEM beta-lactamase	monobactam; cephalosporin; penam; penem
TEM-194	Acinetobacter baumannii	TEM beta-lactamase	monobactam; cephalosporin; penam; penem
TEM-197	Klebsiella pneumoniae	TEM beta-lactamase	monobactam; cephalosporin; penam; penem
TEM-117	Escherichia coli	TEM beta-lactamase	monobactam; cephalosporin; penam; penem
TEM-143	Escherichia coli	TEM beta-lactamase	monobactam; cephalosporin; penam; penem
TEM-19	Acinetobacter baumannii	TEM beta-lactamase	monobactam; cephalosporin; penam; penem
AAC(6')-Ib11	Salmonella enterica	AAC(6')	aminoglycoside antibiotic
CARB-2	Escherichia coli	CARB beta-lactamase	penam
TEM-8	Klebsiella pneumoniae	TEM beta-lactamase	monobactam; cephalosporin; penam; penem
TEM-76	Escherichia coli	TEM beta-lactamase	monobactam; cephalosporin; penam; penem
TEM-57	Escherichia coli	TEM beta-lactamase	monobactam; cephalosporin; penam; penem
cmlA8	Pseudomonas aeruginosa	major facilitator superfamily (MFS) antibiotic efflux pump	phenicol antibiotic
TEM-220	Neisseria gonorrhoeae	TEM beta-lactamase	monobactam; cephalosporin; penam; penem
dfrA31	Vibrio cholerae	trimethoprim resistant dihydrofolate reductase dfr	diaminopyrimidine antibiotic
AAC(6')-Ib-cr5	Pseudomonas aeruginosa	AAC(6'); AAC(6')-Ib-cr	fluoroquinolone antibiotic; aminoglycoside antibiotic
ADC-172	Acinetobacter baumannii	ADC beta-lactamases pending classification for carbapenemase activity	cephalosporin
TEM-9	Escherichia coli	TEM beta-lactamase	monobactam; cephalosporin; penam; penem
TEM-226	Escherichia coli	TEM beta-lactamase	monobactam; cephalosporin; penam; penem
TEM-235	mixed culture	TEM beta-lactamase	monobactam; cephalosporin; penam; penem
TEM-237	Escherichia coli	TEM beta-lactamase	monobactam; cephalosporin; penam; penem
TEM-243	Escherichia coli	TEM beta-lactamase	monobactam; cephalosporin; penam; penem
OXA-540	Stenotrophomonas maltophilia	OXA beta-lactamase; OXA-2-like beta-lactamase	cephalosporin; penam
OXA-681	Pseudomonas aeruginosa	OXA beta-lactamase; OXA-2-like beta-lactamase	cephalosporin; penam
OXA-897	Acinetobacter baumannii	OXA beta-lactamase; OXA-24-like beta-lactamase	carbapenem; penam
ADC-208	Acinetobacter pittii	ADC beta-lactamases pending classification for carbapenemase activity	cephalosporin
ADC-253	Acinetobacter pittii	ADC beta-lactamases pending classification for carbapenemase activity	cephalosporin
TEM-98	Escherichia coli	TEM beta-lactamase	monobactam; cephalosporin; penam; penem
mreA	Streptococcus agalactiae	major facilitator superfamily (MFS) antibiotic efflux pump	macrolide antibiotic
ThfT	Streptococcus pyogenes	ECF transporter S component	sulfonamide antibiotic
TEM-246	Neisseria gonorrhoeae	TEM beta-lactamase	monobactam; cephalosporin; penam; penem
ACT-35	Enterobacter cloacae	ACT beta-lactamase	carbapenem; cephalosporin; cephamycin; penam
TEM-126	Escherichia coli	TEM beta-lactamase	monobactam; cephalosporin; penam; penem
OXA-45	Pseudomonas aeruginosa	OXA beta-lactamase	penam
OXY-6-3	Klebsiella oxytoca	OXY beta-lactamase	monobactam; cephalosporin; penam
QnrB58	Citrobacter freundii	quinolone resistance protein (qnr)	fluoroquinolone antibiotic
OXY-2-2	Klebsiella oxytoca	OXY beta-lactamase	monobactam; cephalosporin; penam
QnrB47	Citrobacter freundii	quinolone resistance protein (qnr)	fluoroquinolone antibiotic
TEM-132	Klebsiella pneumoniae	TEM beta-lactamase	monobactam; cephalosporin; penam; penem
QnrB66	Citrobacter freundii	quinolone resistance protein (qnr)	fluoroquinolone antibiotic
TEM-47	Klebsiella pneumoniae	TEM beta-lactamase	monobactam; cephalosporin; penam; penem
ACT-29	Enterobacter asburiae	ACT beta-lactamase	carbapenem; cephalosporin; cephamycin; penam
TEM-116	Staphylococcus aureus	TEM beta-lactamase	monobactam; cephalosporin; penam; penem
CMY-79	Citrobacter freundii	CMY beta-lactamase	cephamycin
CMY-56	Klebsiella pneumoniae	CMY beta-lactamase	cephamycin
QnrB38	Citrobacter freundii	quinolone resistance protein (qnr)	fluoroquinolone antibiotic
TEM-43	Klebsiella pneumoniae	TEM beta-lactamase	monobactam; cephalosporin; penam; penem
dfrA13	Escherichia coli	trimethoprim resistant dihydrofolate reductase dfr	diaminopyrimidine antibiotic
TEM-87	Proteus mirabilis	TEM beta-lactamase	monobactam; cephalosporin; penam; penem
QnrB18	Citrobacter freundii	quinolone resistance protein (qnr)	fluoroquinolone antibiotic
TEM-198	Klebsiella pneumoniae	TEM beta-lactamase	monobactam; cephalosporin; penam; penem
dfrA21	Salmonella enterica	trimethoprim resistant dihydrofolate reductase dfr	diaminopyrimidine antibiotic
adeS	Acinetobacter baumannii	resistance-nodulation-cell division (RND) antibiotic efflux pump	glycylcycline; tetracycline antibiotic
OXA-12	Aeromonas sobria	OXA beta-lactamase; OXA-12-like beta-lactamase	penam
TEM-138	Salmonella enterica	TEM beta-lactamase	monobactam; cephalosporin; penam; penem
TEM-206	Escherichia coli	TEM beta-lactamase	monobactam; cephalosporin; penam; penem
CMY-100	Citrobacter freundii	CMY beta-lactamase	cephamycin
MIR-2	Enterobacter cloacae	MIR beta-lactamase	monobactam; cephalosporin
QnrS8	Klebsiella pneumoniae	quinolone resistance protein (qnr)	fluoroquinolone antibiotic
CMY-8	Klebsiella pneumoniae	CMY beta-lactamase	cephamycin
QnrB36	Citrobacter freundii	quinolone resistance protein (qnr)	fluoroquinolone antibiotic
CMY-85	Citrobacter freundii	CMY beta-lactamase	cephamycin
CMY-60	Escherichia coli	CMY beta-lactamase	cephamycin
CMY-118	Citrobacter freundii	CMY beta-lactamase	cephamycin
TEM-176	Escherichia coli	TEM beta-lactamase	monobactam; cephalosporin; penam; penem
QnrB54	Citrobacter freundii	quinolone resistance protein (qnr)	fluoroquinolone antibiotic
JOHN-1	Flavobacterium johnsoniae	JOHN beta-lactamase	carbapenem; cephalosporin; penam
OXY-3-1	Klebsiella oxytoca	OXY beta-lactamase	monobactam; cephalosporin; penam
QnrB2	Proteus mirabilis	quinolone resistance protein (qnr)	fluoroquinolone antibiotic
QnrB24	Citrobacter freundii	quinolone resistance protein (qnr)	fluoroquinolone antibiotic
TEM-1	Salmonella enterica	TEM beta-lactamase	monobactam; cephalosporin; penam; penem
QnrB42	Klebsiella pneumoniae	quinolone resistance protein (qnr)	fluoroquinolone antibiotic
TEM-112	Escherichia coli	TEM beta-lactamase	monobactam; cephalosporin; penam; penem
TEM-122	Escherichia coli	TEM beta-lactamase	monobactam; cephalosporin; penam; penem
TEM-214	Escherichia coli	TEM beta-lactamase	monobactam; cephalosporin; penam; penem
QnrS1	Salmonella enterica	quinolone resistance protein (qnr)	fluoroquinolone antibiotic
QnrB61	Citrobacter braakii	quinolone resistance protein (qnr)	fluoroquinolone antibiotic
QnrS5	Aeromonas sobria	quinolone resistance protein (qnr)	fluoroquinolone antibiotic
sul3	Escherichia coli	sulfonamide resistant sul	sulfonamide antibiotic
QnrB11	Citrobacter freundii	quinolone resistance protein (qnr)	fluoroquinolone antibiotic
TEM-33	Escherichia coli	TEM beta-lactamase	monobactam; cephalosporin; penam; penem
QnrB6	Pantoea agglomerans	quinolone resistance protein (qnr)	fluoroquinolone antibiotic
OXY-2-7	Klebsiella oxytoca	OXY beta-lactamase	monobactam; cephalosporin; penam
mdsA	Salmonella enterica	resistance-nodulation-cell division (RND) antibiotic efflux pump	monobactam; carbapenem; cephalosporin; cephamycin; penam; phenicol antibiotic; penem
ACT-25	Enterobacter cloacae	ACT beta-lactamase	carbapenem; cephalosporin; cephamycin; penam
mphF	uncultured bacterium	macrolide phosphotransferase (MPH)	macrolide antibiotic
TEM-188	Salmonella enterica	TEM beta-lactamase	monobactam; cephalosporin; penam; penem
CMY-28	Escherichia coli	CMY beta-lactamase	cephamycin
QnrB17	Citrobacter freundii	quinolone resistance protein (qnr)	fluoroquinolone antibiotic
TEM-95	Escherichia coli	TEM beta-lactamase	monobactam; cephalosporin; penam; penem
TEM-133	Klebsiella pneumoniae	TEM beta-lactamase	monobactam; cephalosporin; penam; penem
adeH	Acinetobacter baumannii	resistance-nodulation-cell division (RND) antibiotic efflux pump	fluoroquinolone antibiotic; tetracycline antibiotic
TEM-106	Escherichia coli	TEM beta-lactamase	monobactam; cephalosporin; penam; penem
QnrB3	Escherichia coli	quinolone resistance protein (qnr)	fluoroquinolone antibiotic
CMY-71	Citrobacter freundii	CMY beta-lactamase	cephamycin
TEM-73	Proteus mirabilis	TEM beta-lactamase	monobactam; cephalosporin; penam; penem
QnrB41	Citrobacter freundii	quinolone resistance protein (qnr)	fluoroquinolone antibiotic
CMY-2	Klebsiella pneumoniae	CMY beta-lactamase	carbapenem; cephalosporin; cephamycin; penam
ACT-16	Enterobacter cloacae	ACT beta-lactamase	carbapenem; cephalosporin; cephamycin; penam
CARB-6	Vibrio cholerae	CARB beta-lactamase	penam
TEM-89	Proteus mirabilis	TEM beta-lactamase	monobactam; cephalosporin; penam; penem
Clostridium butyricum catB	Clostridium butyricum	chloramphenicol acetyltransferase (CAT)	phenicol antibiotic
CMY-104	Citrobacter sp.	CMY beta-lactamase	cephamycin
ACT-36	Enterobacter cloacae	ACT beta-lactamase	carbapenem; cephalosporin; cephamycin; penam
CMY-43	Escherichia coli	CMY beta-lactamase	cephamycin
CMY-27	Escherichia coli	CMY beta-lactamase	cephamycin
TEM-159	Proteus mirabilis	TEM beta-lactamase	monobactam; cephalosporin; penam; penem
TEM-205	Pseudomonas aeruginosa	TEM beta-lactamase	monobactam; cephalosporin; penam; penem
QnrS9	Klebsiella pneumoniae	quinolone resistance protein (qnr)	fluoroquinolone antibiotic
CMY-116	Citrobacter freundii	CMY beta-lactamase	cephamycin
QnrB32	Citrobacter freundii	quinolone resistance protein (qnr)	fluoroquinolone antibiotic
CMY-33	Escherichia coli	CMY beta-lactamase	cephamycin
TEM-192	Klebsiella pneumoniae	TEM beta-lactamase	monobactam; cephalosporin; penam; penem
TEM-30	Escherichia coli	TEM beta-lactamase	monobactam; cephalosporin; penam; penem
QnrB21	Escherichia coli	quinolone resistance protein (qnr)	fluoroquinolone antibiotic
QnrB7	Enterobacter cloacae	quinolone resistance protein (qnr)	fluoroquinolone antibiotic
CMY-24	Escherichia coli	CMY beta-lactamase	cephamycin
OXY-1-1	Klebsiella oxytoca	OXY beta-lactamase	monobactam; cephalosporin; penam
TEM-55	Escherichia coli	TEM beta-lactamase	monobactam; cephalosporin; penam; penem
TEM-68	Klebsiella pneumoniae	TEM beta-lactamase	monobactam; cephalosporin; penam; penem
CMY-44	Escherichia coli	CMY beta-lactamase	cephamycin
QnrB14	Citrobacter freundii	quinolone resistance protein (qnr)	fluoroquinolone antibiotic
CMY-117	Citrobacter freundii	CMY beta-lactamase	cephamycin
TEM-163	Escherichia coli	TEM beta-lactamase	monobactam; cephalosporin; penam; penem
CMY-58	Escherichia coli	CMY beta-lactamase	cephamycin
QnrB37	Citrobacter freundii	quinolone resistance protein (qnr)	fluoroquinolone antibiotic
SHV-122	Klebsiella pneumoniae	SHV beta-lactamase	carbapenem; cephalosporin; penam
CMY-50	Escherichia coli	CMY beta-lactamase	cephamycin
OXY-6-4	Klebsiella oxytoca	OXY beta-lactamase	monobactam; cephalosporin; penam
TEM-49	Escherichia coli	TEM beta-lactamase	monobactam; cephalosporin; penam; penem
ACT-15	Enterobacter cloacae	ACT beta-lactamase	carbapenem; cephalosporin; cephamycin; penam
TEM-137	Shigella sonnei	TEM beta-lactamase	monobactam; cephalosporin; penam; penem
CMY-69	Escherichia coli	CMY beta-lactamase	cephamycin
MIR-15	Enterobacter kobei	MIR beta-lactamase	monobactam; cephalosporin
cmlA4	Klebsiella pneumoniae	major facilitator superfamily (MFS) antibiotic efflux pump	phenicol antibiotic
QnrB1	Klebsiella pneumoniae	quinolone resistance protein (qnr)	fluoroquinolone antibiotic
CMY-77	Citrobacter sp.	CMY beta-lactamase	cephamycin
TEM-136	Klebsiella pneumoniae	TEM beta-lactamase	monobactam; cephalosporin; penam; penem
CMY-102	Escherichia coli	CMY beta-lactamase	cephamycin
QnrB33	Citrobacter braakii	quinolone resistance protein (qnr)	fluoroquinolone antibiotic
LEN-12	Klebsiella variicola	LEN beta-lactamase	penam; penem
OKP-B-5	Klebsiella pneumoniae	OKP beta-lactamase	cephalosporin; penam
CMY-41	Citrobacter freundii	CMY beta-lactamase	cephamycin
TEM-79	Escherichia coli	TEM beta-lactamase	monobactam; cephalosporin; penam; penem
QnrB29	Citrobacter freundii	quinolone resistance protein (qnr)	fluoroquinolone antibiotic
AAC(3)-VIa	Enterobacter cloacae	AAC(3)	aminoglycoside antibiotic
TEM-186	Escherichia coli	TEM beta-lactamase	monobactam; cephalosporin; penam; penem
TEM-90	Escherichia coli	TEM beta-lactamase	monobactam; cephalosporin; penam; penem
CMY-86	Citrobacter freundii	CMY beta-lactamase	cephamycin
CAU-1	Caulobacter vibrioides	CAU beta-lactamase	carbapenem; penam
TEM-156	Proteus mirabilis	TEM beta-lactamase	monobactam; cephalosporin; penam; penem
CMY-94	Escherichia coli	CMY beta-lactamase	cephamycin
CMY-46	Escherichia coli	CMY beta-lactamase	cephamycin
CMY-81	Citrobacter freundii	CMY beta-lactamase	cephamycin
mdsC	Salmonella enterica	resistance-nodulation-cell division (RND) antibiotic efflux pump	monobactam; carbapenem; cephalosporin; cephamycin; penam; phenicol antibiotic; penem
QnrB45	Escherichia coli	quinolone resistance protein (qnr)	fluoroquinolone antibiotic
CMY-30	Escherichia coli	CMY beta-lactamase	cephamycin
MIR-13	Enterobacter asburiae	MIR beta-lactamase	monobactam; cephalosporin
mphA	Escherichia coli	macrolide phosphotransferase (MPH)	macrolide antibiotic
OXY-5-1	Klebsiella oxytoca	OXY beta-lactamase	monobactam; cephalosporin; penam
CMY-72	Citrobacter freundii	CMY beta-lactamase	cephamycin
QnrB68	Citrobacter braakii	quinolone resistance protein (qnr)	fluoroquinolone antibiotic
MIR-4	Escherichia coli	MIR beta-lactamase	monobactam; cephalosporin
QnrS3	Escherichia coli	quinolone resistance protein (qnr)	fluoroquinolone antibiotic
QnrB12	Citrobacter werkmanii	quinolone resistance protein (qnr)	fluoroquinolone antibiotic
TEM-141	Enterobacter cloacae	TEM beta-lactamase	monobactam; cephalosporin; penam; penem
Sed-1	Citrobacter sedlakii	Sed beta-lactamase	cephalosporin; penam; penem
OXY-1-6	Klebsiella oxytoca	OXY beta-lactamase	monobactam; cephalosporin; penam
ACT-20	Enterobacter hormaechei	ACT beta-lactamase	carbapenem; cephalosporin; cephamycin; penam
MOX-6	Aeromonas caviae	MOX beta-lactamase	cephalosporin; cephamycin; penam
CTX-M-74	Enterobacter cloacae	CTX-M beta-lactamase	cephalosporin
CMY-6	Escherichia coli	CMY beta-lactamase	cephamycin
QnrB15	Citrobacter freundii	quinolone resistance protein (qnr)	fluoroquinolone antibiotic
QnrB26	Proteus vulgaris	quinolone resistance protein (qnr)	fluoroquinolone antibiotic
MexH	Pseudomonas aeruginosa	resistance-nodulation-cell division (RND) antibiotic efflux pump	fluoroquinolone antibiotic; tetracycline antibiotic; disinfecting agents and antiseptics
CMY-37	Citrobacter freundii	CMY beta-lactamase	cephamycin
MOX-3	Aeromonas sp.	MOX beta-lactamase	cephalosporin; cephamycin; penam
ACT-4	Enterobacter asburiae	ACT beta-lactamase	carbapenem; cephalosporin; cephamycin; penam
CMY-49	Citrobacter freundii	CMY beta-lactamase	cephamycin
CMY-108	Escherichia coli	CMY beta-lactamase	cephamycin
ACT-12	Enterobacter cloacae	ACT beta-lactamase	carbapenem; cephalosporin; cephamycin; penam
smeA	Stenotrophomonas maltophilia	resistance-nodulation-cell division (RND) antibiotic efflux pump	aminoglycoside antibiotic; cephalosporin; cephamycin; penam
QnrB64	Citrobacter freundii	quinolone resistance protein (qnr)	fluoroquinolone antibiotic
CMY-45	Proteus mirabilis	CMY beta-lactamase	cephamycin
TEM-160	Proteus mirabilis	TEM beta-lactamase	monobactam; cephalosporin; penam; penem
TEM-130	Klebsiella pneumoniae	TEM beta-lactamase	monobactam; cephalosporin; penam; penem
CMY-16	Proteus mirabilis	CMY beta-lactamase	cephamycin
ACT-14	Enterobacter cloacae	ACT beta-lactamase	carbapenem; cephalosporin; cephamycin; penam
dfrE	Enterococcus faecalis	trimethoprim resistant dihydrofolate reductase dfr	diaminopyrimidine antibiotic
QnrB16	Citrobacter freundii	quinolone resistance protein (qnr)	fluoroquinolone antibiotic
QnrB9	Citrobacter freundii	quinolone resistance protein (qnr)	fluoroquinolone antibiotic
dfrA5	Salmonella enterica	trimethoprim resistant dihydrofolate reductase dfr	diaminopyrimidine antibiotic
CMY-73	Citrobacter freundii	CMY beta-lactamase	cephamycin
QnrB50	Citrobacter freundii	quinolone resistance protein (qnr)	fluoroquinolone antibiotic
cphA5	Aeromonas salmonicida	CphA beta-lactamase	carbapenem
CTX-M-152	Kluyvera sp.	CTX-M beta-lactamase	cephalosporin
MUS-1	Myroides odoratimimus	MUS beta-lactamase	carbapenem; penam; penem
CMY-78	Citrobacter freundii	CMY beta-lactamase	cephamycin
QnrB57	Citrobacter freundii	quinolone resistance protein (qnr)	fluoroquinolone antibiotic
CMY-111	Serratia marcescens	CMY beta-lactamase	cephamycin
CMY-15	Proteus mirabilis	CMY beta-lactamase	cephamycin
CMY-68	Citrobacter freundii	CMY beta-lactamase	cephamycin
QnrB67	Citrobacter braakii	quinolone resistance protein (qnr)	fluoroquinolone antibiotic
TEM-101	Escherichia coli	TEM beta-lactamase	monobactam; cephalosporin; penam; penem
OXA-42	Burkholderia pseudomallei	OXA beta-lactamase; OXA-42-like beta-lactamase	penam
CMY-93	Citrobacter freundii	CMY beta-lactamase	cephamycin
TEM-127	Escherichia coli	TEM beta-lactamase	monobactam; cephalosporin; penam; penem
TEM-48	Klebsiella pneumoniae	TEM beta-lactamase	monobactam; cephalosporin; penam; penem
ACT-6	Klebsiella pneumoniae	ACT beta-lactamase	carbapenem; cephalosporin; cephamycin; penam
TEM-164	Klebsiella pneumoniae	TEM beta-lactamase	monobactam; cephalosporin; penam; penem
CMY-119	Citrobacter freundii	CMY beta-lactamase	cephamycin
TEM-3	Klebsiella pneumoniae	TEM beta-lactamase	monobactam; cephalosporin; penam; penem
CMY-59	Escherichia coli	CMY beta-lactamase	cephamycin
QnrB20	Escherichia coli	quinolone resistance protein (qnr)	fluoroquinolone antibiotic
LEN-15	Klebsiella pneumoniae	LEN beta-lactamase	penam; penem
OXY-2-6	Klebsiella oxytoca	OXY beta-lactamase	monobactam; cephalosporin; penam
CMY-12	Proteus mirabilis	CMY beta-lactamase	cephamycin
SRT-2	Serratia marcescens	SRT beta-lactamase	cephalosporin
TEM-70	Escherichia coli	TEM beta-lactamase	monobactam; cephalosporin; penam; penem
ACT-32	Enterobacter cloacae	ACT beta-lactamase	carbapenem; cephalosporin; cephamycin; penam
ACT-21	Enterobacter hormaechei	ACT beta-lactamase	carbapenem; cephalosporin; cephamycin; penam
LRA-13	uncultured bacterium	class C LRA beta-lactamase; class D LRA beta-lactamase	cephalosporin; penam
CMY-47	Citrobacter freundii	CMY beta-lactamase	cephamycin
TEM-208	Escherichia coli	TEM beta-lactamase	monobactam; cephalosporin; penam; penem
ACT-24	Enterobacter cloacae	ACT beta-lactamase	carbapenem; cephalosporin; cephamycin; penam
TEM-150	Escherichia coli	TEM beta-lactamase	monobactam; cephalosporin; penam; penem
QnrB30	Citrobacter braakii	quinolone resistance protein (qnr)	fluoroquinolone antibiotic
tet(30)	Agrobacterium fabrum	major facilitator superfamily (MFS) antibiotic efflux pump	tetracycline antibiotic
cphA6	Aeromonas veronii	CphA beta-lactamase	carbapenem
TEM-105	Escherichia coli	TEM beta-lactamase	monobactam; cephalosporin; penam; penem
TEM-111	Escherichia coli	TEM beta-lactamase	monobactam; cephalosporin; penam; penem
CMY-7	Escherichia coli	CMY beta-lactamase	cephamycin
QnrB74	Escherichia coli	quinolone resistance protein (qnr)	fluoroquinolone antibiotic
AAC(6')-Iz	Stenotrophomonas maltophilia	AAC(6')	aminoglycoside antibiotic
TEM-215	Escherichia coli	TEM beta-lactamase	monobactam; cephalosporin; penam; penem
TEM-24	Klebsiella pneumoniae	TEM beta-lactamase	monobactam; cephalosporin; penam; penem
TEM-189	Escherichia coli	TEM beta-lactamase	monobactam; cephalosporin; penam; penem
QnrB60	Citrobacter freundii	quinolone resistance protein (qnr)	fluoroquinolone antibiotic
QnrB43	Escherichia coli	quinolone resistance protein (qnr)	fluoroquinolone antibiotic
TEM-108	Salmonella enterica	TEM beta-lactamase	monobactam; cephalosporin; penam; penem
TEM-196	Shigella sonnei	TEM beta-lactamase	monobactam; cephalosporin; penam; penem
CMY-5	Klebsiella oxytoca	CMY beta-lactamase	cephamycin
ACT-33	Enterobacter cloacae	ACT beta-lactamase	carbapenem; cephalosporin; cephamycin; penam
PDC-4	Pseudomonas aeruginosa	PDC beta-lactamase	monobactam; carbapenem; cephalosporin
ACT-42	Enterobacter cloacae	ACT beta-lactamase	carbapenem; cephalosporin; cephamycin; penam
MSI-1	Massilia sp.	MSI beta-lactamase	carbapenem
MSI-OXA	Massilia sp.	MSI-OXA family beta-lactamase	carbapenem
vatF	Yersinia enterocolitica	streptogramin vat acetyltransferase	streptogramin antibiotic; streptogramin A antibiotic
ACT-38	Citrobacter freundii	ACT beta-lactamase	carbapenem; cephalosporin; cephamycin; penam
QnrS10	Klebsiella pneumoniae	quinolone resistance protein (qnr)	fluoroquinolone antibiotic
ACT-8	Escherichia coli	ACT beta-lactamase	carbapenem; cephalosporin; cephamycin; penam
AAC(3)-IId	Escherichia coli	AAC(3)	aminoglycoside antibiotic
QnrS11	Escherichia coli	quinolone resistance protein (qnr)	fluoroquinolone antibiotic
qnrE1	Klebsiella pneumoniae	quinolone resistance protein (qnr)	fluoroquinolone antibiotic
qnrE2	Escherichia coli	quinolone resistance protein (qnr)	fluoroquinolone antibiotic
QnrS15	Escherichia coli	quinolone resistance protein (qnr)	fluoroquinolone antibiotic
farB	Neisseria meningitidis	major facilitator superfamily (MFS) antibiotic efflux pump	antibacterial free fatty acids
ACT-43	Enterobacter cloacae	ACT beta-lactamase	carbapenem; cephalosporin; cephamycin; penam
tetA(60)	uncultured bacterium	ATP-binding cassette (ABC) antibiotic efflux pump	tetracycline antibiotic
ANT(3'')-IIc	Acinetobacter gyllenbergii	ANT(3'')	aminoglycoside antibiotic
ADC-19	Acinetobacter pittii	ADC beta-lactamase without carbapenemase activity	cephalosporin
ACT-44	Enterobacter cloacae	ACT beta-lactamase	carbapenem; cephalosporin; cephamycin; penam
MIR-23	Enterobacter cloacae	MIR beta-lactamase	monobactam; cephalosporin
ADC-44	Acinetobacter pittii	ADC beta-lactamase without carbapenemase activity	cephalosporin
OXA-268	Acinetobacter calcoaceticus	OXA beta-lactamase; OXA-213-like beta-lactamase	carbapenem; penam
HERA-1	Atlantibacter hermannii	HERA beta-lactamase	penam
BKC-1	Klebsiella pneumoniae	BKC Beta-lactamase	carbapenem
HERA-3	Atlantibacter hermannii	HERA beta-lactamase	penam
HERA-6	Atlantibacter hermannii	HERA beta-lactamase	penam
OXA-464	Aliarcobacter butzleri	OXA beta-lactamase	penam
CMY-133	Escherichia coli	CMY beta-lactamase	cephamycin
TEM-233	Escherichia coli	TEM beta-lactamase	monobactam; cephalosporin; penam; penem
dfrB7	Aeromonas hydrophila	trimethoprim resistant dihydrofolate reductase dfr	diaminopyrimidine antibiotic
Acinetobacter baumannii AbaF	Acinetobacter baumannii	major facilitator superfamily (MFS) antibiotic efflux pump	phosphonic acid antibiotic
Acinetobacter baumannii AmvA	Acinetobacter baumannii	major facilitator superfamily (MFS) antibiotic efflux pump	macrolide antibiotic; disinfecting agents and antiseptics
tet(57)	Providencia sp.	major facilitator superfamily (MFS) antibiotic efflux pump	tetracycline antibiotic
CMY-150	Citrobacter freundii	CMY beta-lactamase	cephamycin
msrF	Macrococcus canis	msr-type ABC-F protein	macrolide antibiotic; streptogramin antibiotic
mef(D)	Macrococcus canis	major facilitator superfamily (MFS) antibiotic efflux pump	macrolide antibiotic
blaS1	Mycolicibacterium smegmatis	blaS	cephalosporin; cephamycin; penam
AAC(6')-Ib-cr6	Escherichia coli	AAC(6'); AAC(6')-Ib-cr	fluoroquinolone antibiotic; aminoglycoside antibiotic
TEM-228	Neisseria gonorrhoeae	TEM beta-lactamase	monobactam; cephalosporin; penam; penem
CMY-134	Escherichia coli	CMY beta-lactamase	cephamycin
CMY-143	Escherichia coli	CMY beta-lactamase	cephamycin
CMY-173	Escherichia coli	CMY beta-lactamase	cephamycin
CMY-147	Escherichia coli	CMY beta-lactamase	cephamycin
CMY-156	Escherichia coli	CMY beta-lactamase	cephamycin
CMY-140	Escherichia coli	CMY beta-lactamase	cephamycin
CMY-166	Escherichia coli	CMY beta-lactamase	cephamycin
CMY-139	Escherichia coli	CMY beta-lactamase	cephamycin
CMY-148	Escherichia coli	CMY beta-lactamase	cephamycin
CMY-154	Escherichia coli	CMY beta-lactamase	cephamycin
CMY-124	Citrobacter freundii	CMY beta-lactamase	cephamycin
CMY-171	Escherichia coli	CMY beta-lactamase	cephamycin
CMY-96	Escherichia coli	CMY beta-lactamase	cephamycin
CMY-152	Citrobacter freundii	CMY beta-lactamase	cephamycin
CMY-97	Escherichia coli	CMY beta-lactamase	cephamycin
CMY-151	Citrobacter freundii	CMY beta-lactamase	cephamycin
CMY-128	Citrobacter freundii	CMY beta-lactamase	cephamycin
TEM-230	Escherichia coli	TEM beta-lactamase	monobactam; cephalosporin; penam; penem
ACT-40	Enterobacter cloacae	ACT beta-lactamase	carbapenem; cephalosporin; cephamycin; penam
CMY-138	Proteus mirabilis	CMY beta-lactamase	cephamycin
TEM-5	Escherichia coli	TEM beta-lactamase	monobactam; cephalosporin; penam; penem
TEM-35	Escherichia coli	TEM beta-lactamase	monobactam; cephalosporin; penam; penem
TEM-36	Escherichia coli	TEM beta-lactamase	monobactam; cephalosporin; penam; penem
TEM-224	Klebsiella pneumoniae	TEM beta-lactamase	monobactam; cephalosporin; penam; penem
TEM-234	Pseudomonas aeruginosa	TEM beta-lactamase	monobactam; cephalosporin; penam; penem
TEM-242	Providencia stuartii	TEM beta-lactamase	monobactam; cephalosporin; penam; penem
PDC-413	Pseudomonas aeruginosa	PDC beta-lactamase	monobactam; carbapenem; cephalosporin
Trimethoprim-resistant dihydrofolate reductase DfrA42	Proteus vulgaris	trimethoprim resistant dihydrofolate reductase dfr	diaminopyrimidine antibiotic
ADC-201	Acinetobacter pittii	ADC beta-lactamases pending classification for carbapenemase activity	cephalosporin
ACT-45	Enterobacter cloacae	ACT beta-lactamase	carbapenem; cephalosporin; cephamycin; penam
ACT-46	Enterobacter	ACT beta-lactamase	carbapenem; cephalosporin; cephamycin; penam
ACT-48	Enterobacter	ACT beta-lactamase	carbapenem; cephalosporin; cephamycin; penam
ACT-52	Enterobacter cloacae	ACT beta-lactamase	carbapenem; cephalosporin; cephamycin; penam
ACT-54	Enterobacter cloacae	ACT beta-lactamase	carbapenem; cephalosporin; cephamycin; penam
ACT-56	Enterobacter cloacae	ACT beta-lactamase	carbapenem; cephalosporin; cephamycin; penam
ACT-57	Enterobacter cloacae	ACT beta-lactamase	carbapenem; cephalosporin; cephamycin; penam
ACT-58	Enterobacter cloacae	ACT beta-lactamase	carbapenem; cephalosporin; cephamycin; penam
ACT-62	Enterobacter cloacae	ACT beta-lactamase	carbapenem; cephalosporin; cephamycin; penam
ACT-63	Enterobacter cloacae	ACT beta-lactamase	carbapenem; cephalosporin; cephamycin; penam
ACT-66	Enterobacter hormaechei	ACT beta-lactamase	carbapenem; cephalosporin; cephamycin; penam
ACT-67	Enterobacter cloacae	ACT beta-lactamase	carbapenem; cephalosporin; cephamycin; penam
ACT-68	Enterobacter asburiae	ACT beta-lactamase	carbapenem; cephalosporin; cephamycin; penam
ACT-73	Enterobacter cloacae	ACT beta-lactamase	carbapenem; cephalosporin; cephamycin; penam
ACT-74	Enterobacter cloacae	ACT beta-lactamase	carbapenem; cephalosporin; cephamycin; penam
ACT-75	Enterobacter hormaechei	ACT beta-lactamase	carbapenem; cephalosporin; cephamycin; penam
ACT-77	Enterobacter	ACT beta-lactamase	carbapenem; cephalosporin; cephamycin; penam
ACT-82	Enterobacter cloacae	ACT beta-lactamase	carbapenem; cephalosporin; cephamycin; penam
ACT-83	Enterobacter hormaechei	ACT beta-lactamase	carbapenem; cephalosporin; cephamycin; penam
ACT-84	Enterobacter cloacae	ACT beta-lactamase	carbapenem; cephalosporin; cephamycin; penam
ACT-87	Enterobacter kobei	ACT beta-lactamase	carbapenem; cephalosporin; cephamycin; penam
ADC-129	Acinetobacter calcoaceticus	ADC beta-lactamases pending classification for carbapenemase activity	cephalosporin
ADC-205	Acinetobacter calcoaceticus	ADC beta-lactamases pending classification for carbapenemase activity	cephalosporin
ALG6-1	uncultured bacterium	ALG6 beta-lactamases	carbapenem
CARB-55	Salmonella enterica	CARB beta-lactamase	penam
CMY-137	Citrobacter	CMY beta-lactamase	cephamycin
CMY-159	Escherichia coli	CMY beta-lactamase	cephamycin
CMY-167	Proteus mirabilis	CMY beta-lactamase	cephamycin
CTX-M-205	Kluyvera georgiana	CTX-M beta-lactamase	cephalosporin
EAM-1	Bacteria, Viruses,	EAM beta-lactamase	carbapenem
GIL-1	Bacteria, Viruses,	GIL beta-lactamase	carbapenem; cephalosporin
GOB-31	Bacteria, Viruses,	GOB beta-lactamase	carbapenem; cephalosporin; penam
IMP-53	Pseudomonas aeruginosa	IMP beta-lactamase	carbapenem; cephalosporin; cephamycin; penam; penem
MOC-1	Myroides odoratus	MOC beta-lactamase	carbapenem
MOX-10	Aeromonas caviae	MOX beta-lactamase	cephalosporin; cephamycin; penam
MOX-12	Aeromonas	MOX beta-lactamase	cephalosporin; cephamycin; penam
ORN-4	Bacteria, Viruses,	ORN beta-lactamase	carbapenem; cephalosporin
OXA-814	Acinetobacter radioresistens	OXA beta-lactamase; OXA-23-like beta-lactamase	carbapenem; penam
OXA-847	Pseudomonas	OXA beta-lactamase; OXA-50-like beta-lactamase	penam
OXA-849	Pseudomonas aeruginosa	OXA beta-lactamase; OXA-50-like beta-lactamase	penam
OXY-2-11	Klebsiella oxytoca	OXY beta-lactamase	monobactam; cephalosporin; penam
OXY-2-14	Klebsiella oxytoca	OXY beta-lactamase	monobactam; cephalosporin; penam
OXY-2-15	Klebsiella oxytoca	OXY beta-lactamase	monobactam; cephalosporin; penam
PDC-133	Pseudomonas aeruginosa	PDC beta-lactamase	monobactam; carbapenem; cephalosporin
PDC-158	Pseudomonas aeruginosa	PDC beta-lactamase	monobactam; carbapenem; cephalosporin
PDC-172	Pseudomonas aeruginosa	PDC beta-lactamase	monobactam; carbapenem; cephalosporin
PDC-209	Pseudomonas aeruginosa	PDC beta-lactamase	monobactam; carbapenem; cephalosporin
PDC-233	Pseudomonas aeruginosa	PDC beta-lactamase	monobactam; carbapenem; cephalosporin
PDC-235	Pseudomonas aeruginosa	PDC beta-lactamase	monobactam; carbapenem; cephalosporin
PDC-236	Pseudomonas aeruginosa	PDC beta-lactamase	monobactam; carbapenem; cephalosporin
PDC-253	Pseudomonas aeruginosa	PDC beta-lactamase	monobactam; carbapenem; cephalosporin
PDC-278	Pseudomonas aeruginosa	PDC beta-lactamase	monobactam; carbapenem; cephalosporin
PDC-419	Pseudomonas aeruginosa	PDC beta-lactamase	monobactam; carbapenem; cephalosporin
PDC-446	Pseudomonas aeruginosa	PDC beta-lactamase	monobactam; carbapenem; cephalosporin
PDC-467	Pseudomonas aeruginosa	PDC beta-lactamase	monobactam; carbapenem; cephalosporin
PDC-60	Pseudomonas aeruginosa	PDC beta-lactamase	monobactam; carbapenem; cephalosporin
PDC-96	Pseudomonas aeruginosa	PDC beta-lactamase	monobactam; carbapenem; cephalosporin
PDC-97	Pseudomonas aeruginosa	PDC beta-lactamase	monobactam; carbapenem; cephalosporin
PST-2	Pseudomonas	PST beta-lactamase	carbapenem
RAHN-1	Bacteria, Viruses,	RAHN beta-lactamase	cephalosporin
RAHN-2	Bacteria, Viruses,	RAHN beta-lactamase	cephalosporin
SGM-1	Bacteria, Viruses,	SGM beta-lactamase	carbapenem
SGM-7	Bacteria, Viruses,	SGM beta-lactamase	carbapenem
SHV-116	Klebsiella pneumoniae	SHV beta-lactamase	carbapenem; cephalosporin; penam
MCR-10.5	Enterobacter cloacae	MCR phosphoethanolamine transferase	peptide antibiotic
MCR-10.3	Enterobacter kobei	MCR phosphoethanolamine transferase	peptide antibiotic
MCR-10.4	Enterobacter ludwigii	MCR phosphoethanolamine transferase	peptide antibiotic
MCR-10.2	Enterobacter kobei	MCR phosphoethanolamine transferase	peptide antibiotic
tetB(58)	Paenibacillus sp.	major facilitator superfamily (MFS) antibiotic efflux pump	tetracycline antibiotic
MCR-5.1	Salmonella enterica	MCR phosphoethanolamine transferase	peptide antibiotic
FosM3	Bacillus phocaeensis	fosfomycin thiol transferase	phosphonic acid antibiotic
MCR-3.33	Aeromonas jandaei	MCR phosphoethanolamine transferase	peptide antibiotic
MCR-3.36	Aeromonas jandaei	MCR phosphoethanolamine transferase	peptide antibiotic
MCR-3.25	Aeromonas veronii	MCR phosphoethanolamine transferase	peptide antibiotic
MCR-3.16	Aeromonas	MCR phosphoethanolamine transferase	peptide antibiotic
MCR-3.40	Klebsiella pneumoniae	MCR phosphoethanolamine transferase	peptide antibiotic
MCR-3.34	Aeromonas jandaei	MCR phosphoethanolamine transferase	peptide antibiotic
QnrB75	Citrobacter freundii	quinolone resistance protein (qnr)	fluoroquinolone antibiotic
QnrB78	Citrobacter freundii	quinolone resistance protein (qnr)	fluoroquinolone antibiotic
QnrB80	Citrobacter freundii	quinolone resistance protein (qnr)	fluoroquinolone antibiotic
QnrB76	Citrobacter portucalensis	quinolone resistance protein (qnr)	fluoroquinolone antibiotic
APH(9)-Ic	Stenotrophomonas maltophilia	APH(9)	aminoglycoside antibiotic
TEM-245	Neisseria gonorrhoeae	TEM beta-lactamase	monobactam; cephalosporin; penam; penem
CDA-1	Cedecea davisae	CDA beta-lactamase	carbapenem; cephalosporin; cephamycin; penem
OXA-60	Ralstonia pickettii	OXA beta-lactamase; OXA-60-like beta-lactamase	carbapenem; penam
TEM-34	Haemophilus parainfluenzae	TEM beta-lactamase	monobactam; cephalosporin; penam; penem
CMY-42	Escherichia coli	CMY beta-lactamase	cephalosporin; cephamycin
CMY-70	Citrobacter braakii	CMY beta-lactamase	cephamycin
CMY-55	Escherichia coli	CMY beta-lactamase	cephamycin
catB9	Vibrio cholerae	chloramphenicol acetyltransferase (CAT)	phenicol antibiotic
OXA-348	Acinetobacter calcoaceticus	OXA beta-lactamase; OXA-213-like beta-lactamase	carbapenem; penam
CMY-21	Escherichia coli	CMY beta-lactamase	cephamycin
QnrB13	Citrobacter freundii	quinolone resistance protein (qnr)	fluoroquinolone antibiotic
CMY-4	Proteus mirabilis	CMY beta-lactamase	cephamycin
CMY-110	Escherichia coli	CMY beta-lactamase	cephamycin
TEM-11	Proteus mirabilis	TEM beta-lactamase	monobactam; cephalosporin; penam; penem
TEM-17	Capnocytophaga ochracea	TEM beta-lactamase	monobactam; cephalosporin; penam; penem
DHA-2	Klebsiella pneumoniae	DHA beta-lactamase	cephalosporin; cephamycin
CMY-51	Citrobacter freundii	CMY beta-lactamase	cephamycin
QnrB23	Citrobacter freundii	quinolone resistance protein (qnr)	fluoroquinolone antibiotic
AAC(6')-Iy	Salmonella enterica	AAC(6')	aminoglycoside antibiotic
TEM-155	Proteus mirabilis	TEM beta-lactamase	monobactam; cephalosporin; penam; penem
MIR-16	Enterobacter asburiae	MIR beta-lactamase	monobactam; cephalosporin
dfrA8	Salmonella enterica	trimethoprim resistant dihydrofolate reductase dfr	diaminopyrimidine antibiotic
OXA-13	Pseudomonas aeruginosa	OXA beta-lactamase; OXA-10-like beta-lactamase	cephalosporin; penam
TEM-151	Escherichia coli	TEM beta-lactamase	monobactam; cephalosporin; penam; penem
TEM-128	Escherichia coli	TEM beta-lactamase	monobactam; cephalosporin; penam; penem
TEM-84	Escherichia coli	TEM beta-lactamase	monobactam; cephalosporin; penam; penem
SHV-100	Klebsiella pneumoniae	SHV beta-lactamase	carbapenem; cephalosporin; penam
TEM-21	Klebsiella pneumoniae	TEM beta-lactamase	monobactam; cephalosporin; penam; penem
vanXY gene in vanE cluster	Enterococcus faecalis	glycopeptide resistance gene cluster; vanXY	glycopeptide antibiotic
TEM-10	Morganella morganii	TEM beta-lactamase	monobactam; cephalosporin; penam; penem
MIR-12	Enterobacter cloacae	MIR beta-lactamase	monobactam; cephalosporin
CMY-75	Citrobacter freundii	CMY beta-lactamase	cephamycin
CMY-40	Escherichia coli	CMY beta-lactamase	cephamycin
TEM-6	Escherichia coli	TEM beta-lactamase	monobactam; cephalosporin; penam; penem
CTX-M-55	Escherichia coli	CTX-M beta-lactamase	cephalosporin
QnrB25	Citrobacter freundii	quinolone resistance protein (qnr)	fluoroquinolone antibiotic
cmeC	Campylobacter jejuni	resistance-nodulation-cell division (RND) antibiotic efflux pump	macrolide antibiotic; fluoroquinolone antibiotic; cephalosporin; fusidane antibiotic
TEM-171	Escherichia coli	TEM beta-lactamase	monobactam; cephalosporin; penam; penem
TEM-42	Pseudomonas aeruginosa	TEM beta-lactamase	monobactam; cephalosporin; penam; penem
OXA-215	Acinetobacter haemolyticus	OXA beta-lactamase; OXA-214-like beta-lactamase	carbapenem; penam
TEM-185	Escherichia coli	TEM beta-lactamase	monobactam; cephalosporin; penam; penem
CMY-74	Citrobacter braakii	CMY beta-lactamase	cephamycin
CMY-90	Citrobacter freundii	CMY beta-lactamase	cephamycin
QnrB48	Citrobacter freundii	quinolone resistance protein (qnr)	fluoroquinolone antibiotic
TEM-88	Klebsiella pneumoniae	TEM beta-lactamase	monobactam; cephalosporin; penam; penem
SHV-77	Klebsiella pneumoniae	SHV beta-lactamase	carbapenem; cephalosporin; penam
SHV-134	Klebsiella pneumoniae	SHV beta-lactamase	carbapenem; cephalosporin; penam
TEM-28	Escherichia coli	TEM beta-lactamase	monobactam; cephalosporin; penam; penem
CMY-14	Proteus mirabilis	CMY beta-lactamase	cephamycin
SHV-59	Klebsiella pneumoniae	SHV beta-lactamase	carbapenem; cephalosporin; penam
CMY-17	Escherichia coli	CMY beta-lactamase	cephamycin
OXA-240	Pseudomonas aeruginosa	OXA beta-lactamase; OXA-10-like beta-lactamase	cephalosporin; penam
QnrB34	Citrobacter werkmanii	quinolone resistance protein (qnr)	fluoroquinolone antibiotic
OKP-A-4	Klebsiella pneumoniae	OKP beta-lactamase	cephalosporin; penam
QnrB22	Citrobacter werkmanii	quinolone resistance protein (qnr)	fluoroquinolone antibiotic
OXA-16	Pseudomonas aeruginosa	OXA beta-lactamase	penam
TEM-219	Escherichia coli	TEM beta-lactamase	monobactam; cephalosporin; penam; penem
adeG	Acinetobacter baumannii	resistance-nodulation-cell division (RND) antibiotic efflux pump	fluoroquinolone antibiotic; tetracycline antibiotic
CMY-53	Escherichia coli	CMY beta-lactamase	cephamycin
TEM-144	Salmonella enterica	TEM beta-lactamase	monobactam; cephalosporin; penam; penem
TEM-114	Klebsiella aerogenes	TEM beta-lactamase	monobactam; cephalosporin; penam; penem
SHV-34	Escherichia coli	SHV beta-lactamase	carbapenem; cephalosporin; penam
QnrB8	Citrobacter freundii	quinolone resistance protein (qnr)	fluoroquinolone antibiotic
TEM-93	Escherichia coli	TEM beta-lactamase	monobactam; cephalosporin; penam; penem
OXA-251	Pseudomonas aeruginosa	OXA beta-lactamase; OXA-10-like beta-lactamase	cephalosporin; penam
CTX-M-132	Escherichia coli	CTX-M beta-lactamase	cephalosporin
CMY-26	Klebsiella oxytoca	CMY beta-lactamase	cephamycin
AAC(3)-IIc	Escherichia coli	AAC(3)	aminoglycoside antibiotic
CMY-62	Escherichia coli	CMY beta-lactamase	cephamycin
TEM-15	Haemophilus parainfluenzae	TEM beta-lactamase	monobactam; cephalosporin; penam; penem
CMY-18	Escherichia coli	CMY beta-lactamase	cephamycin
MIR-17	Enterobacter cloacae	MIR beta-lactamase	monobactam; cephalosporin
TEM-216	Escherichia coli	TEM beta-lactamase	monobactam; cephalosporin; penam; penem
DHA-18	Morganella morganii	DHA beta-lactamase	cephalosporin; cephamycin
ACT-27	Enterobacter cloacae	ACT beta-lactamase	carbapenem; cephalosporin; cephamycin; penam
SHV-187	Klebsiella pneumoniae	SHV beta-lactamase	carbapenem; cephalosporin; penam
OXA-17	Klebsiella pneumoniae	OXA beta-lactamase; OXA-10-like beta-lactamase	cephalosporin; penam
CMY-64	Escherichia coli	CMY beta-lactamase	cephamycin
CMY-99	Proteus mirabilis	CMY beta-lactamase	cephamycin
OXA-74	Pseudomonas aeruginosa	OXA beta-lactamase; OXA-10-like beta-lactamase	cephalosporin; penam
SHV-84	Escherichia coli	SHV beta-lactamase	carbapenem; cephalosporin; penam
ACT-23	Enterobacter cloacae	ACT beta-lactamase	carbapenem; cephalosporin; cephamycin; penam
TEM-139	Klebsiella pneumoniae	TEM beta-lactamase	monobactam; cephalosporin; penam; penem
MIR-1	Klebsiella pneumoniae	MIR beta-lactamase	monobactam; cephalosporin
OXA-142	Pseudomonas aeruginosa	OXA beta-lactamase; OXA-10-like beta-lactamase	cephalosporin; penam
DHA-14	Morganella morganii	DHA beta-lactamase	cephalosporin; cephamycin
SHV-183	Enterobacter cloacae	SHV beta-lactamase	carbapenem; cephalosporin; penam
oleI	Streptomyces antibioticus	ole glycosyltransferase	macrolide antibiotic
ACT-5	Escherichia coli	ACT beta-lactamase	carbapenem; cephalosporin; cephamycin; penam
CMY-67	Citrobacter freundii	CMY beta-lactamase	cephamycin
adeN	Acinetobacter baumannii	resistance-nodulation-cell division (RND) antibiotic efflux pump	macrolide antibiotic; fluoroquinolone antibiotic; lincosamide antibiotic; carbapenem; cephalosporin; tetracycline antibiotic; rifamycin antibiotic; diaminopyrimidine antibiotic; phenicol antibiotic; penem
CMY-76	Citrobacter freundii	CMY beta-lactamase	cephamycin
MUS-2	Myroides odoratimimus	MUS beta-lactamase	carbapenem; penam; penem
OXA-368	Aeromonas sobria	OXA beta-lactamase; OXA-10-like beta-lactamase	cephalosporin; penam
tetA(58)	Paenibacillus sp.	major facilitator superfamily (MFS) antibiotic efflux pump	tetracycline antibiotic
adeL	Acinetobacter baumannii	resistance-nodulation-cell division (RND) antibiotic efflux pump	fluoroquinolone antibiotic; tetracycline antibiotic
APH(3')-VIIIb	Acinetobacter rudis	APH(3')	aminoglycoside antibiotic
ANT(3'')-IIb	Acinetobacter sp.	ANT(3'')	aminoglycoside antibiotic
HERA-5	Atlantibacter hermannii	HERA beta-lactamase	penam
ARL-6	Staphylococcus arlettae	ARL Beta-lactamase	penam
TEM-231	Escherichia coli	TEM beta-lactamase	monobactam; cephalosporin; penam; penem
OXA-185	Campylobacter jejuni	OXA beta-lactamase; OXA-184-like beta-lactamase	penam
TEM-232	Klebsiella pneumoniae	TEM beta-lactamase	monobactam; cephalosporin; penam; penem
CMH-1	Enterobacter cloacae	CMH beta-lactamase	cephalosporin
dfrA30	Klebsiella sp.	trimethoprim resistant dihydrofolate reductase dfr	diaminopyrimidine antibiotic
ACT-39	Enterobacter cloacae	ACT beta-lactamase	carbapenem; cephalosporin; cephamycin; penam
AAC(6')-Ib-cr8	Salmonella enterica	AAC(6'); AAC(6')-Ib-cr	fluoroquinolone antibiotic; aminoglycoside antibiotic
AAC(6')-Ib-cr9	Serratia marcescens	AAC(6'); AAC(6')-Ib-cr	fluoroquinolone antibiotic; aminoglycoside antibiotic
FosA7.5	Escherichia coli	fosfomycin thiol transferase	phosphonic acid antibiotic
CMY-160	Escherichia coli	CMY beta-lactamase	cephamycin
CMY-162	Escherichia coli	CMY beta-lactamase	cephamycin
CMY-165	Escherichia coli	CMY beta-lactamase	cephamycin
CMY-145	Escherichia coli	CMY beta-lactamase	cephamycin
CMY-155	Klebsiella sp.	CMY beta-lactamase	cephamycin
CMY-129	Citrobacter freundii	CMY beta-lactamase	cephamycin
CMY-127	Citrobacter freundii	CMY beta-lactamase	cephamycin
CMY-89	Citrobacter freundii	CMY beta-lactamase	cephamycin
CMY-144	Citrobacter freundii	CMY beta-lactamase	cephamycin
TEM-39	Escherichia coli	TEM beta-lactamase	monobactam; cephalosporin; penam; penem
TEM-210	Escherichia coli	TEM beta-lactamase	monobactam; cephalosporin; penam; penem
TEM-225	Escherichia coli	TEM beta-lactamase	monobactam; cephalosporin; penam; penem
TEM-236	Escherichia coli	TEM beta-lactamase	monobactam; cephalosporin; penam; penem
OXA-926	Klebsiella	OXA beta-lactamase	penam
ACC-1a	Bacteria, Viruses,	ACC beta-lactamase	monobactam; cephalosporin; cephamycin; penam; oxacephem
ACT-61	Enterobacter hormaechei	ACT beta-lactamase	carbapenem; cephalosporin; cephamycin; penam
ACT-65	Enterobacter cloacae	ACT beta-lactamase	carbapenem; cephalosporin; cephamycin; penam
ACT-69	Enterobacter cloacae	ACT beta-lactamase	carbapenem; cephalosporin; cephamycin; penam
ACT-70	Enterobacter cloacae	ACT beta-lactamase	carbapenem; cephalosporin; cephamycin; penam
ACT-72	Enterobacter cloacae	ACT beta-lactamase	carbapenem; cephalosporin; cephamycin; penam
ADC-106	Acinetobacter baumannii	ADC beta-lactamases pending classification for carbapenemase activity	cephalosporin
ADC-121	Acinetobacter baumannii	ADC beta-lactamases pending classification for carbapenemase activity	cephalosporin
CMY-168	Providencia stuartii	CMY beta-lactamase	cephamycin
CMY-169	Providencia rettgeri	CMY beta-lactamase	cephamycin
CMY-174	Klebsiella pneumoniae	CMY beta-lactamase	cephamycin
CTX-M-207	Escherichia coli	CTX-M beta-lactamase	cephalosporin
CTX-M-232	Escherichia coli	CTX-M beta-lactamase	cephalosporin
DHA-27	Bacteria, Viruses,	DHA beta-lactamase	cephalosporin; cephamycin
DHT2-1	uncultured bacterium	DHT2 beta-lactamase	carbapenem
ORN-6	Bacteria, Viruses,	ORN beta-lactamase	carbapenem; cephalosporin
OXA-655	Escherichia coli	OXA beta-lactamase; OXA-10-like beta-lactamase	cephalosporin; penam
OXA-677	Pseudomonas aeruginosa	OXA beta-lactamase; OXA-10-like beta-lactamase	cephalosporin; penam
OXA-785	Campylobacter jejuni	OXA beta-lactamase; OXA-184-like beta-lactamase	penam
OXA-802	Acinetobacter pittii	OXA beta-lactamase; OXA-213-like beta-lactamase	carbapenem; penam
OXA-821	Acinetobacter pittii	OXA beta-lactamase; OXA-213-like beta-lactamase	carbapenem; penam
OXA-823	Pseudomonas aeruginosa	OXA beta-lactamase; OXA-10-like beta-lactamase	cephalosporin; penam
OXA-836	Pseudomonas aeruginosa	OXA beta-lactamase; OXA-10-like beta-lactamase	cephalosporin; penam
OXA-843	Acinetobacter pittii	OXA beta-lactamase; OXA-213-like beta-lactamase	carbapenem; penam
OXA-844	Acinetobacter calcoaceticus	OXA beta-lactamase; OXA-213-like beta-lactamase	carbapenem; penam
OXA-943	Acinetobacter pittii	OXA beta-lactamase; OXA-213-like beta-lactamase	carbapenem; penam
Staphylococcus aureus mupB conferring resistance to mupirocin	Staphylococcus aureus	antibiotic-resistant isoleucyl-tRNA synthetase (ileS)	mupirocin-like antibiotic
salC	Mammaliicoccus fleurettii	sal-type ABC-F protein	lincosamide antibiotic; streptogramin antibiotic; streptogramin A antibiotic; pleuromutilin antibiotic
mcr-10.1	Enterobacter roggenkampii	MCR phosphoethanolamine transferase	peptide antibiotic
CTX-M-121	Escherichia coli	CTX-M beta-lactamase	cephalosporin
OXA-226	Pseudomonas aeruginosa	OXA beta-lactamase; OXA-2-like beta-lactamase	cephalosporin; penam
aadA4	Acinetobacter baumannii	ANT(3'')	aminoglycoside antibiotic
CTX-M-24	Klebsiella pneumoniae	CTX-M beta-lactamase	cephalosporin
ACT-30	Enterobacter cloacae	ACT beta-lactamase	carbapenem; cephalosporin; cephamycin; penam
OXA-174	Acinetobacter baumannii	OXA beta-lactamase; OXA-51-like beta-lactamase	carbapenem; penam
OXA-358	Acinetobacter calcoaceticus	OXA beta-lactamase; OXA-213-like beta-lactamase	carbapenem; penam
TEM-71	Klebsiella pneumoniae	TEM beta-lactamase	monobactam; cephalosporin; penam; penem
OXA-217	Acinetobacter baumannii	OXA beta-lactamase; OXA-51-like beta-lactamase	carbapenem; penam
OXA-352	Acinetobacter calcoaceticus	OXA beta-lactamase; OXA-213-like beta-lactamase	carbapenem; penam
DHA-16	Morganella morganii	DHA beta-lactamase	cephalosporin; cephamycin
TEM-145	Escherichia coli	TEM beta-lactamase	monobactam; cephalosporin; penam; penem
QnrB46	Klebsiella pneumoniae	quinolone resistance protein (qnr)	fluoroquinolone antibiotic
OXY-2-5	Klebsiella oxytoca	OXY beta-lactamase	monobactam; cephalosporin; penam
OXA-171	Acinetobacter baumannii	OXA beta-lactamase; OXA-23-like beta-lactamase	carbapenem; penam
OXA-22	Ralstonia pickettii	OXA beta-lactamase; OXA-22-like beta-lactamase	cephalosporin; penam
CTX-M-98	Escherichia coli	CTX-M beta-lactamase	cephalosporin
OXA-324	Acinetobacter calcoaceticus	OXA beta-lactamase; OXA-213-like beta-lactamase	carbapenem; penam
TEM-26	Enterobacter kobei	TEM beta-lactamase	monobactam; cephalosporin; penam; penem
TEM-142	Escherichia coli	TEM beta-lactamase	monobactam; cephalosporin; penam; penem
OXY-2-10	Klebsiella oxytoca	OXY beta-lactamase	monobactam; cephalosporin; penam
OXA-323	Acinetobacter calcoaceticus	OXA beta-lactamase; OXA-213-like beta-lactamase	carbapenem; penam
ACT-9	Pantoea agglomerans	ACT beta-lactamase	carbapenem; cephalosporin; cephamycin; penam
GES-23	Pseudomonas aeruginosa	GES beta-lactamase	carbapenem; cephalosporin; penam
TEM-104	Klebsiella pneumoniae	TEM beta-lactamase	monobactam; cephalosporin; penam; penem
TEM-193	Acinetobacter baumannii	TEM beta-lactamase	monobactam; cephalosporin; penam; penem
TEM-124	Morganella morganii	TEM beta-lactamase	monobactam; cephalosporin; penam; penem
OXY-2-4	Klebsiella oxytoca	OXY beta-lactamase	monobactam; cephalosporin; penam
CTX-M-78	Kluyvera georgiana	CTX-M beta-lactamase	cephalosporin
LRA-19	uncultured bacterium	subclass B3 LRA beta-lactamase	cephalosporin; penam
OKP-B-20	Klebsiella pneumoniae	OKP beta-lactamase	cephalosporin; penam
CTX-M-63	Klebsiella pneumoniae	CTX-M beta-lactamase	cephalosporin
CMY-103	Citrobacter freundii	CMY beta-lactamase	cephamycin
TEM-94	Escherichia coli	TEM beta-lactamase	monobactam; cephalosporin; penam; penem
TEM-82	Escherichia coli	TEM beta-lactamase	monobactam; cephalosporin; penam; penem
TEM-167	Escherichia coli	TEM beta-lactamase	monobactam; cephalosporin; penam; penem
arr-1	Mycolicibacterium smegmatis	rifampin ADP-ribosyltransferase (Arr)	rifamycin antibiotic
TEM-154	Escherichia coli	TEM beta-lactamase	monobactam; cephalosporin; penam; penem
ACT-7	Klebsiella pneumoniae	ACT beta-lactamase	carbapenem; cephalosporin; cephamycin; penam
OXA-200	Acinetobacter baumannii	OXA beta-lactamase; OXA-51-like beta-lactamase	carbapenem; penam
FAR-1	Nocardia farcinica	FAR beta-lactamase	penam
ADC-31	Acinetobacter baumannii	ADC beta-lactamase without carbapenemase activity	cephalosporin
ADC-193	Bacteria, Viruses,	ADC beta-lactamases pending classification for carbapenemase activity	cephalosporin
ADC-15	Acinetobacter pittii	ADC beta-lactamase without carbapenemase activity	cephalosporin
ADC-16	Acinetobacter pittii	ADC beta-lactamase without carbapenemase activity	cephalosporin
ADC-41	Acinetobacter pittii	ADC beta-lactamase without carbapenemase activity	cephalosporin
ADC-61	Acinetobacter baumannii	ADC beta-lactamase without carbapenemase activity	cephalosporin
ADC-76	Acinetobacter baumannii	ADC beta-lactamase without carbapenemase activity	cephalosporin
PDC-74	Pseudomonas aeruginosa	PDC beta-lactamase	monobactam; carbapenem; cephalosporin
ADC-194	Acinetobacter calcoaceticus	ADC beta-lactamases pending classification for carbapenemase activity	cephalosporin
OXA-270	Acinetobacter pittii	OXA beta-lactamase; OXA-213-like beta-lactamase	carbapenem; penam
HERA-8	Atlantibacter hermannii	HERA beta-lactamase	penam
ICR-Mo	Moraxella osloensis	intrinsic colistin resistant phosphoethanolamine transferase	peptide antibiotic
ADC-159	Acinetobacter baumannii	ADC beta-lactamase without carbapenemase activity	cephalosporin
PDC-59	Pseudomonas aeruginosa	PDC beta-lactamase	monobactam; carbapenem; cephalosporin
OXA-818	Acinetobacter radioresistens	OXA beta-lactamase; OXA-23-like beta-lactamase	carbapenem; penam
CMY-164	Escherichia coli	CMY beta-lactamase	cephamycin
CMY-161	Escherichia coli	CMY beta-lactamase	cephamycin
CMY-141	Escherichia coli	CMY beta-lactamase	cephamycin
CMY-157	Citrobacter sp.	CMY beta-lactamase	cephamycin
ADC-169	Acinetobacter baumannii	ADC beta-lactamases pending classification for carbapenemase activity	cephalosporin
TEM-32	Shigella sonnei	TEM beta-lactamase	monobactam; cephalosporin; penam; penem
TEM-240	Klebsiella variicola	TEM beta-lactamase	monobactam; cephalosporin; penam; penem
ACT-79	Enterobacter cloacae	ACT beta-lactamase	carbapenem; cephalosporin; cephamycin; penam
ADC-100	Acinetobacter baumannii	ADC beta-lactamases pending classification for carbapenemase activity	cephalosporin
ADC-116	Acinetobacter baumannii	ADC beta-lactamases pending classification for carbapenemase activity	cephalosporin
ADC-176	Acinetobacter baumannii	ADC beta-lactamases pending classification for carbapenemase activity	cephalosporin
ADC-209	Acinetobacter pittii	ADC beta-lactamases pending classification for carbapenemase activity	cephalosporin
ADC-210	Acinetobacter pittii	ADC beta-lactamases pending classification for carbapenemase activity	cephalosporin
ADC-216	Acinetobacter baumannii	ADC beta-lactamases pending classification for carbapenemase activity	cephalosporin
ADC-66	Acinetobacter baumannii	ADC beta-lactamases pending classification for carbapenemase activity	cephalosporin
ADC-88	Acinetobacter baumannii	ADC beta-lactamases pending classification for carbapenemase activity	cephalosporin
BUT-2	Buttiauxella agrestis	BUT beta-lactamase	cephalosporin
CMH-4	Enterobacter cloacae	CMH beta-lactamase	cephalosporin
CTX-M-213	Kluyvera genomosp.	CTX-M beta-lactamase	cephalosporin
DHA-28	Morganella morganii	DHA beta-lactamase	cephalosporin; cephamycin
OKP-B-23	Klebsiella	OKP beta-lactamase	cephalosporin; penam
OKP-B-34	Klebsiella	OKP beta-lactamase	cephalosporin; penam
ORN-5	Bacteria, Viruses,	ORN beta-lactamase	carbapenem; cephalosporin
OXA-500	Acinetobacter calcoaceticus/baumannii	OXA beta-lactamase; OXA-213-like beta-lactamase	carbapenem; penam
OXA-526	Bacteria, Viruses,	OXA beta-lactamase; OXA-213-like beta-lactamase	carbapenem; penam
OXA-564	Acinetobacter pittii	OXA beta-lactamase; OXA-213-like beta-lactamase	carbapenem; penam
OXA-678	Acinetobacter pittii	OXA beta-lactamase; OXA-213-like beta-lactamase	carbapenem; penam
OXA-716	Acinetobacter baumannii	OXA beta-lactamase; OXA-51-like beta-lactamase	carbapenem; penam
OXA-777	Acinetobacter pittii	OXA beta-lactamase; OXA-213-like beta-lactamase	carbapenem; penam
OXA-801	Acinetobacter pittii	OXA beta-lactamase; OXA-213-like beta-lactamase	carbapenem; penam
OXA-807	Acinetobacter radioresistens	OXA beta-lactamase; OXA-23-like beta-lactamase	carbapenem; penam
OXA-810	Acinetobacter radioresistens	OXA beta-lactamase; OXA-23-like beta-lactamase	carbapenem; penam
OXA-819	Acinetobacter calcoaceticus/baumannii	OXA beta-lactamase; OXA-213-like beta-lactamase	carbapenem; penam
OXA-822	Acinetobacter calcoaceticus	OXA beta-lactamase; OXA-213-like beta-lactamase	carbapenem; penam
OXA-941	Acinetobacter pittii	OXA beta-lactamase; OXA-213-like beta-lactamase	carbapenem; penam
OXY-2-13	Klebsiella oxytoca	OXY beta-lactamase	monobactam; cephalosporin; penam
PDC-229	Pseudomonas aeruginosa	PDC beta-lactamase	monobactam; carbapenem; cephalosporin
PDC-266	Pseudomonas aeruginosa	PDC beta-lactamase	monobactam; carbapenem; cephalosporin
PDC-368	Pseudomonas aeruginosa	PDC beta-lactamase	monobactam; carbapenem; cephalosporin
PDC-401	Pseudomonas aeruginosa	PDC beta-lactamase	monobactam; carbapenem; cephalosporin
PDC-414	Pseudomonas aeruginosa	PDC beta-lactamase	monobactam; carbapenem; cephalosporin
POM-1	Pseudomonas	POM beta-lactamase	carbapenem
vgbA	Staphylococcus aureus	streptogramin vgb lyase	streptogramin antibiotic; streptogramin B antibiotic
FosXCC	Campylobacter coli	fosfomycin thiol transferase	phosphonic acid antibiotic
mef(E)	Streptococcus pneumoniae	major facilitator superfamily (MFS) antibiotic efflux pump	macrolide antibiotic
OCH-2	Brucella anthropi	OCH beta-lactamase	monobactam; cephalosporin; cephamycin; penam; penem
catII from Escherichia coli K-12	Escherichia coli	chloramphenicol acetyltransferase (CAT)	phenicol antibiotic
ARL-2	Staphylococcus arlettae	ARL Beta-lactamase	penam
IMP-68	Klebsiella pneumoniae	IMP beta-lactamase	carbapenem; cephalosporin; cephamycin; penam; penem
OXA-579	Campylobacter	OXA beta-lactamase; OXA-61-like beta-lactamase	penam
OXA-581	Campylobacter jejuni	OXA beta-lactamase; OXA-61-like beta-lactamase	penam
OXA-590	Campylobacter jejuni	OXA beta-lactamase; OXA-61-like beta-lactamase	penam
OXA-670	Acinetobacter colistiniresistens	OXA beta-lactamase; OXA-286-like beta-lactamase	carbapenem; penam
OXA-809	Acinetobacter radioresistens	OXA beta-lactamase; OXA-23-like beta-lactamase	carbapenem; penam
OXA-815	Acinetobacter radioresistens	OXA beta-lactamase; OXA-23-like beta-lactamase	carbapenem; penam
fexB	Enterococcus faecium	major facilitator superfamily (MFS) antibiotic efflux pump	phenicol antibiotic
MCR-4.1	Salmonella sp.	MCR phosphoethanolamine transferase	peptide antibiotic
MCR-8.1	Klebsiella pneumoniae	MCR phosphoethanolamine transferase	peptide antibiotic
CMY-48	Citrobacter freundii	CMY beta-lactamase	cephamycin
TEM-187	Proteus mirabilis	TEM beta-lactamase	monobactam; cephalosporin; penam; penem
vatH	Enterococcus faecium	streptogramin vat acetyltransferase	streptogramin antibiotic; streptogramin A antibiotic
mecI	Staphylococcus aureus	methicillin resistant PBP2	penam
TEM-96	Escherichia coli	TEM beta-lactamase	monobactam; cephalosporin; penam; penem
ErmT	Plasmid pGT633	Erm 23S ribosomal RNA methyltransferase	macrolide antibiotic; lincosamide antibiotic; streptogramin antibiotic; streptogramin A antibiotic; streptogramin B antibiotic
L1 beta-lactamase	Stenotrophomonas maltophilia	L1 family beta-lactamase	cephalosporin
AAC(6')-IIa	Salmonella enterica	AAC(6')	aminoglycoside antibiotic
ErmY	Staphylococcus aureus	Erm 23S ribosomal RNA methyltransferase	macrolide antibiotic; lincosamide antibiotic; streptogramin antibiotic
CMY-84	Citrobacter freundii	CMY beta-lactamase	cephamycin
aphA15	Pseudomonas aeruginosa	APH(3')	aminoglycoside antibiotic
mgtA	Streptomyces lividans	mgt macrolide glycotransferase	macrolide antibiotic
cfrC	Clostridium botulinum	Cfr 23S ribosomal RNA methyltransferase	lincosamide antibiotic; streptogramin antibiotic; oxazolidinone antibiotic; phenicol antibiotic
dfrA27	Vibrio cholerae	trimethoprim resistant dihydrofolate reductase dfr	diaminopyrimidine antibiotic
ORN-3	Bacteria, Viruses,	ORN beta-lactamase	carbapenem; cephalosporin
OXA-902	Pseudomonas aeruginosa	OXA beta-lactamase; OXA-50-like beta-lactamase	penam
PST-1	Pseudomonas stutzeri	PST beta-lactamase	carbapenem
R39	Actinomadura sp.	R39 beta-lactamase	penam
TEM-59	Klebsiella oxytoca	TEM beta-lactamase	monobactam; cephalosporin; penam; penem
TEM-78	Escherichia coli	TEM beta-lactamase	monobactam; cephalosporin; penam; penem
OXA-21	Acinetobacter baumannii	OXA beta-lactamase; OXA-2-like beta-lactamase	cephalosporin; penam
ErmQ	Clostridium perfringens	Erm 23S ribosomal RNA methyltransferase	macrolide antibiotic; lincosamide antibiotic; streptogramin antibiotic; streptogramin A antibiotic; streptogramin B antibiotic
TEM-2	Pseudomonas aeruginosa	TEM beta-lactamase	monobactam; cephalosporin; penam; penem
catP	Clostridium perfringens	chloramphenicol acetyltransferase (CAT)	phenicol antibiotic
AAC(3)-IIa	Plasmid pWP113a	AAC(3)	aminoglycoside antibiotic
Erm(42)	Pasteurella multocida	Erm 23S ribosomal RNA methyltransferase	macrolide antibiotic; lincosamide antibiotic; streptogramin antibiotic
CfxA5	Parabacteroides distasonis	CfxA beta-lactamase	cephamycin
PER-7	Acinetobacter baumannii	PER beta-lactamase	monobactam; carbapenem; cephalosporin; penam; penem
TEM-125	Escherichia coli	TEM beta-lactamase	monobactam; cephalosporin; penam; penem
OXA-37	Acinetobacter baumannii	OXA beta-lactamase	penam
TEM-20	Klebsiella pneumoniae	TEM beta-lactamase	monobactam; cephalosporin; penam; penem
TEM-129	Klebsiella oxytoca	TEM beta-lactamase	monobactam; cephalosporin; penam; penem
norB	Listeria monocytogenes	major facilitator superfamily (MFS) antibiotic efflux pump	fluoroquinolone antibiotic
OXA-141	Pseudomonas aeruginosa	OXA beta-lactamase; OXA-2-like beta-lactamase	cephalosporin; penam
OXA-210	Pseudomonas aeruginosa	OXA beta-lactamase; OXA-2-like beta-lactamase	cephalosporin; penam
TEM-85	Klebsiella pneumoniae	TEM beta-lactamase	monobactam; cephalosporin; penam; penem
TEM-199	Proteus mirabilis	TEM beta-lactamase	monobactam; cephalosporin; penam; penem
APH(6)-Ia	Streptomyces griseus	APH(6)	aminoglycoside antibiotic
PER-5	Providencia rettgeri	PER beta-lactamase	monobactam; carbapenem; cephalosporin; penam; penem
mecB	Macrococcus caseolyticus	methicillin resistant PBP2	penam
TEM-80	Enterobacter cloacae	TEM beta-lactamase	monobactam; cephalosporin; penam; penem
TEM-211	Proteus mirabilis	TEM beta-lactamase	monobactam; cephalosporin; penam; penem
OXA-34	Pseudomonas aeruginosa	OXA beta-lactamase	penam
QnrVC3	Vibrio cholerae	quinolone resistance protein (qnr)	fluoroquinolone antibiotic
TEM-131	Salmonella enterica	TEM beta-lactamase	monobactam; cephalosporin; penam; penem
TEM-86	Klebsiella pneumoniae	TEM beta-lactamase	monobactam; cephalosporin; penam; penem
TEM-123	Proteus mirabilis	TEM beta-lactamase	monobactam; cephalosporin; penam; penem
TEM-60	Providencia stuartii	TEM beta-lactamase	monobactam; cephalosporin; penam; penem
Erm(49)	Bifidobacterium breve	Erm 23S ribosomal RNA methyltransferase	macrolide antibiotic; lincosamide antibiotic; streptogramin antibiotic
cipA	Paenibacillus sp.	Cfr 23S ribosomal RNA methyltransferase	lincosamide antibiotic; streptogramin antibiotic; streptogramin A antibiotic; oxazolidinone antibiotic; phenicol antibiotic; pleuromutilin antibiotic
tetB(60)	uncultured bacterium	ATP-binding cassette (ABC) antibiotic efflux pump	tetracycline antibiotic
TMB-1	Achromobacter sp.	TMB beta-lactamase	carbapenem; cephalosporin; cephamycin
ACI-1	Acidaminococcus fermentans	ACI beta-lactamase	cephalosporin; penam; penem
mphK	Bacillus subtilis	macrolide phosphotransferase (MPH)	macrolide antibiotic
dfrA6	Vibrio cholerae	trimethoprim resistant dihydrofolate reductase dfr	diaminopyrimidine antibiotic
TEM-227	Escherichia coli	TEM beta-lactamase	monobactam; cephalosporin; penam; penem
TEM-229	Bacteria, Viruses,	TEM beta-lactamase	monobactam; cephalosporin; penam; penem
OXA-544	Pseudomonas aeruginosa	OXA beta-lactamase; OXA-2-like beta-lactamase	cephalosporin; penam
TEM-238	Escherichia coli	TEM beta-lactamase	monobactam; cephalosporin; penam; penem
OXA-838	Pseudomonas aeruginosa	OXA beta-lactamase; OXA-2-like beta-lactamase	cephalosporin; penam
OXA-539	Pseudomonas aeruginosa	OXA beta-lactamase; OXA-2-like beta-lactamase	cephalosporin; penam
OXA-543	Pseudomonas aeruginosa	OXA beta-lactamase; OXA-2-like beta-lactamase	cephalosporin; penam
OXA-737	Pseudomonas aeruginosa	OXA beta-lactamase; OXA-2-like beta-lactamase	cephalosporin; penam
OXA-541	Pseudomonas putida	OXA beta-lactamase; OXA-2-like beta-lactamase	cephalosporin; penam
OXA-491	Bacteria, Viruses,	OXA beta-lactamase	penam
TEM-99	Escherichia coli	TEM beta-lactamase	monobactam; cephalosporin; penam; penem
vanXY gene in vanL cluster	Enterococcus faecalis	glycopeptide resistance gene cluster; vanXY	glycopeptide antibiotic
tet(47)	uncultured bacterium	tetracycline inactivation enzyme	tetracycline antibiotic
TEM-247	Pseudomonas alloputida	TEM beta-lactamase	monobactam; cephalosporin; penam; penem
OKP-B-6	Klebsiella pneumoniae	OKP beta-lactamase	cephalosporin; penam
clbA	Bacillus amyloliquefaciens	Cfr 23S ribosomal RNA methyltransferase	lincosamide antibiotic; streptogramin antibiotic; streptogramin A antibiotic; oxazolidinone antibiotic; phenicol antibiotic; pleuromutilin antibiotic
CTX-M-40	Escherichia coli	CTX-M beta-lactamase	cephalosporin
arr-3	Escherichia coli	rifampin ADP-ribosyltransferase (Arr)	rifamycin antibiotic
OKP-B-18	Klebsiella pneumoniae	OKP beta-lactamase	cephalosporin; penam
EreA	Escherichia coli	macrolide esterase	macrolide antibiotic
OKP-B-12	Klebsiella pneumoniae	OKP beta-lactamase	cephalosporin; penam
Erm(39)	Mycolicibacterium fortuitum	Erm 23S ribosomal RNA methyltransferase	macrolide antibiotic; lincosamide antibiotic; streptogramin antibiotic; streptogramin A antibiotic; streptogramin B antibiotic
OKP-A-6	Klebsiella pneumoniae	OKP beta-lactamase	cephalosporin; penam
AAC(6')-Iad	Acinetobacter pittii	AAC(6')	aminoglycoside antibiotic
OKP-A-1	Klebsiella pneumoniae	OKP beta-lactamase	cephalosporin; penam
cpaA	Paenibacillus sp.	cpa acetyltransferase	aminoglycoside antibiotic
OXA-264	Acinetobacter haemolyticus	OXA beta-lactamase; OXA-214-like beta-lactamase	carbapenem; penam
clcD	Clostridioides difficile	Cfr 23S ribosomal RNA methyltransferase	lincosamide antibiotic; streptogramin antibiotic; streptogramin A antibiotic; streptogramin B antibiotic; oxazolidinone antibiotic; phenicol antibiotic; pleuromutilin antibiotic
CMY-170	Klebsiella pneumoniae	CMY beta-lactamase	cephamycin
OKP-B-41	Klebsiella quasipneumoniae	OKP beta-lactamase	cephalosporin; penam
ORN-1	Raoultella	ORN beta-lactamase	carbapenem; cephalosporin
ORN-2	Bacteria, Viruses,	ORN beta-lactamase	carbapenem; cephalosporin
OXA-563	Acinetobacter pittii	OXA beta-lactamase; OXA-213-like beta-lactamase	carbapenem; penam
PAM-1	Pseudomonas alcaligenes	PAM beta-lactamase	carbapenem; cephalosporin
TEM-7	Escherichia coli	TEM beta-lactamase	monobactam; cephalosporin; penam; penem
QnrS6	Aeromonas hydrophila	quinolone resistance protein (qnr)	fluoroquinolone antibiotic
PER-4	Proteus vulgaris	PER beta-lactamase	monobactam; carbapenem; cephalosporin; penam; penem
TEM-102	Plasmid pWW100	TEM beta-lactamase	monobactam; cephalosporin; penam; penem
VIM-12	Klebsiella pneumoniae	VIM beta-lactamase	carbapenem; cephalosporin; cephamycin; penam; penem
arr-8	Klebsiella oxytoca	rifampin ADP-ribosyltransferase (Arr)	rifamycin antibiotic
VIM-29	Escherichia coli	VIM beta-lactamase	carbapenem; cephalosporin; cephamycin; penam; penem
TEM-22	Klebsiella pneumoniae	TEM beta-lactamase	monobactam; cephalosporin; penam; penem
VIM-26	Klebsiella pneumoniae	VIM beta-lactamase	carbapenem; cephalosporin; cephamycin; penam; penem
TEM-110	Klebsiella pneumoniae	TEM beta-lactamase	monobactam; cephalosporin; penam; penem
SAT-3	Escherichia coli	streptothricin acetyltransferase (SAT)	nucleoside antibiotic
DHA-12	Proteus mirabilis	DHA beta-lactamase	cephalosporin; cephamycin
PER-1	Pseudomonas aeruginosa	PER beta-lactamase	monobactam; carbapenem; cephalosporin; penam; penem
VIM-39	Klebsiella pneumoniae	VIM beta-lactamase	carbapenem; cephalosporin; cephamycin; penam; penem
VIM-1	Pseudomonas aeruginosa	VIM beta-lactamase	carbapenem; cephalosporin; cephamycin; penam; penem
facT	Streptomyces sp.	major facilitator superfamily (MFS) antibiotic efflux pump	elfamycin antibiotic
BLMT	Escherichia coli	Bleomycin resistant protein	glycopeptide antibiotic
CrcB	Klebsiella pneumoniae	multidrug and toxic compound extrusion (MATE) transporter	aminoglycoside antibiotic
TEM-212	Providencia stuartii	TEM beta-lactamase	monobactam; cephalosporin; penam; penem
TEM-241	Pseudomonas aeruginosa	TEM beta-lactamase	monobactam; cephalosporin; penam; penem
ADC-113	Acinetobacter baumannii	ADC beta-lactamases pending classification for carbapenemase activity	cephalosporin
ADC-254	Acinetobacter baumannii	ADC beta-lactamases pending classification for carbapenemase activity	cephalosporin
CRH-1	Bacteria, Viruses,	CRH beta-lactamase	carbapenem
OXA-114m	Achromobacter xylosoxidans	OXA beta-lactamase; OXA-114-like beta-lactamase	penam
PER-12	Providencia rettgeri	PER beta-lactamase	monobactam; carbapenem; cephalosporin; penam; penem
PER-13	Acinetobacter baumannii	PER beta-lactamase	monobactam; carbapenem; cephalosporin; penam; penem
PER-8	Acinetobacter baumannii	PER beta-lactamase	monobactam; carbapenem; cephalosporin; penam; penem
VIM-40	Enterobacter cloacae	VIM beta-lactamase	carbapenem; cephalosporin; cephamycin; penam; penem
VIM-54	Serratia marcescens	VIM beta-lactamase	carbapenem; cephalosporin; cephamycin; penam; penem
VIM-55	Klebsiella pneumoniae	VIM beta-lactamase	carbapenem; cephalosporin; cephamycin; penam; penem
VIM-70	Pseudomonas aeruginosa	VIM beta-lactamase	carbapenem; cephalosporin; cephamycin; penam; penem
clbB	Brevibacillus brevis	Cfr 23S ribosomal RNA methyltransferase	lincosamide antibiotic; streptogramin antibiotic; streptogramin A antibiotic; oxazolidinone antibiotic; phenicol antibiotic; pleuromutilin antibiotic
myrA	Micromonospora griseorubida	non-erm 23S ribosomal RNA methyltransferase (G748)	macrolide antibiotic; lincosamide antibiotic
VIM-43	Pseudomonas aeruginosa	VIM beta-lactamase	carbapenem; cephalosporin; cephamycin; penam; penem
AAC(3)-Id	Salmonella enterica	AAC(3)	aminoglycoside antibiotic
CTX-M-158	Escherichia coli	CTX-M beta-lactamase	cephalosporin
VIM-27	Klebsiella pneumoniae	VIM beta-lactamase	carbapenem; cephalosporin; cephamycin; penam; penem
CTX-M-32	Escherichia coli	CTX-M beta-lactamase	cephalosporin
PER-3	Aeromonas caviae	PER beta-lactamase	monobactam; carbapenem; cephalosporin; penam; penem
APH(2'')-If	Campylobacter jejuni	APH(2'')	aminoglycoside antibiotic
DfrA37	Rheinheimera sp.	trimethoprim resistant dihydrofolate reductase dfr	diaminopyrimidine antibiotic
CRH-3	Bacteria, Viruses,	CRH beta-lactamase	carbapenem
PER-15	Pseudomonas aeruginosa	PER beta-lactamase	monobactam; carbapenem; cephalosporin; penam; penem
PER-16	Proteus mirabilis	PER beta-lactamase	monobactam; carbapenem; cephalosporin; penam; penem
Erm(34)	Alkalihalobacillus clausii	Erm 23S ribosomal RNA methyltransferase	macrolide antibiotic; lincosamide antibiotic; streptogramin antibiotic; streptogramin A antibiotic; streptogramin B antibiotic
TEM-121	Escherichia coli	TEM beta-lactamase	monobactam; cephalosporin; penam; penem
VIM-32	Klebsiella oxytoca	VIM beta-lactamase	carbapenem; cephalosporin; cephamycin; penam; penem
QnrB44	Escherichia coli	quinolone resistance protein (qnr)	fluoroquinolone antibiotic
vanA	Enterococcus faecium	glycopeptide resistance gene cluster; Van ligase	glycopeptide antibiotic
tetB(46)	Streptococcus australis	ATP-binding cassette (ABC) antibiotic efflux pump	tetracycline antibiotic
OXA-299	Acinetobacter bouvetii	OXA beta-lactamase	penam
OXA-306	Acinetobacter sp.	OXA beta-lactamase; OXA-286-like beta-lactamase	carbapenem; penam
ADC-167	Acinetobacter baumannii	ADC beta-lactamases pending classification for carbapenemase activity	cephalosporin
ADC-200	Acinetobacter baumannii	ADC beta-lactamases pending classification for carbapenemase activity	cephalosporin
ADC-141	Acinetobacter baumannii	ADC beta-lactamases pending classification for carbapenemase activity	cephalosporin
ADC-232	Acinetobacter baumannii	ADC beta-lactamases pending classification for carbapenemase activity	cephalosporin
OXA-289	Acinetobacter sp.	OXA beta-lactamase	penam
Erm(50)	Cutibacterium acnes	Erm 23S ribosomal RNA methyltransferase	macrolide antibiotic; lincosamide antibiotic; streptogramin antibiotic
RAD-1	Riemerella anatipestifer	RAD beta-lactamase	carbapenem; cephalosporin
Clostridium perfringes cplR	Clostridium perfringens	Miscellaneous ABC-F subfamily ATP-binding cassette ribosomal protection proteins	lincosamide antibiotic; streptogramin antibiotic; streptogramin A antibiotic; pleuromutilin antibiotic
VIM-34	Klebsiella pneumoniae	VIM beta-lactamase	carbapenem; cephalosporin; cephamycin; penam; penem
cmlB	Klebsiella aerogenes	major facilitator superfamily (MFS) antibiotic efflux pump	phenicol antibiotic
catS	Streptococcus pyogenes	chloramphenicol acetyltransferase (CAT)	phenicol antibiotic
vanE	Enterococcus faecalis	glycopeptide resistance gene cluster; Van ligase	glycopeptide antibiotic
CMY-31	Klebsiella pneumoniae	CMY beta-lactamase	cephamycin
VIM-14	Pseudomonas aeruginosa	VIM beta-lactamase	carbapenem; cephalosporin; cephamycin; penam; penem
VIM-33	Klebsiella pneumoniae	VIM beta-lactamase	carbapenem; cephalosporin; cephamycin; penam; penem
cfr(B)	Clostridioides difficile	Cfr 23S ribosomal RNA methyltransferase	lincosamide antibiotic; streptogramin antibiotic; oxazolidinone antibiotic; phenicol antibiotic
BES-1	Serratia marcescens	BES Beta-lactamase	penam
IMP-58	Pseudomonas putida	IMP beta-lactamase	carbapenem; cephalosporin; cephamycin; penam; penem
IMP-67	Providencia rettgeri	IMP beta-lactamase	carbapenem; cephalosporin; cephamycin; penam; penem
VIM-64	Klebsiella pneumoniae	VIM beta-lactamase	carbapenem; cephalosporin; cephamycin; penam; penem
VIM-68	Providencia stuartii	VIM beta-lactamase	carbapenem; cephalosporin; cephamycin; penam; penem
vanT gene in vanN cluster	Enterococcus faecium	glycopeptide resistance gene cluster; vanT	glycopeptide antibiotic
cmeR	Campylobacter jejuni	resistance-nodulation-cell division (RND) antibiotic efflux pump	macrolide antibiotic; fluoroquinolone antibiotic; cephalosporin; fusidane antibiotic
Listeria monocytogenes mprF	Listeria monocytogenes	defensin resistant mprF	peptide antibiotic
PER-10	Acinetobacter baumannii	PER beta-lactamase	monobactam; carbapenem; cephalosporin; penam; penem
vanR gene in vanE cluster	Enterococcus faecalis	glycopeptide resistance gene cluster; vanR	glycopeptide antibiotic
OKP-B-3	Klebsiella pneumoniae	OKP beta-lactamase	cephalosporin; penam
APH(2'')-Ig	Campylobacter coli	APH(2'')	aminoglycoside antibiotic
CTX-M-91	Proteus mirabilis	CTX-M beta-lactamase	cephalosporin
CTX-M-160	Proteus mirabilis	CTX-M beta-lactamase	cephalosporin
IDC-1	sediment metagenome	IDC beta-lactamase	carbapenem; cephalosporin
IDC-2	sediment metagenome	IDC beta-lactamase	carbapenem; cephalosporin
CTX-M-185	Kluyvera	CTX-M beta-lactamase	cephalosporin
CTX-M-217	Providencia stuartii	CTX-M beta-lactamase	cephalosporin
PDC-130	Pseudomonas aeruginosa	PDC beta-lactamase	monobactam; carbapenem; cephalosporin
FosM2	Gracilibacillus timonensis	fosfomycin thiol transferase	phosphonic acid antibiotic
CTX-M-25	Escherichia coli	CTX-M beta-lactamase	cephalosporin
TEM-113	Proteus mirabilis	TEM beta-lactamase	monobactam; cephalosporin; penam; penem
CTX-M-108	Shigella sp.	CTX-M beta-lactamase	cephalosporin
APH(3')-IIb	Pseudomonas aeruginosa	APH(3')	aminoglycoside antibiotic
CTX-M-22	Klebsiella pneumoniae	CTX-M beta-lactamase	cephalosporin
ErmD	Bacillus anthracis	Erm 23S ribosomal RNA methyltransferase	macrolide antibiotic; lincosamide antibiotic; streptogramin antibiotic; streptogramin A antibiotic; streptogramin B antibiotic
MIR-9	Enterobacter asburiae	MIR beta-lactamase	monobactam; cephalosporin
APH(3')-IIa	Escherichia coli	APH(3')	aminoglycoside antibiotic
LRA-10	uncultured bacterium	class C LRA beta-lactamase	cephalosporin; penam
BJP-1	Bradyrhizobium diazoefficiens	BJP beta-lactamase	carbapenem
mphL	Bacillus cereus	macrolide phosphotransferase (MPH)	macrolide antibiotic
OXA-265	Acinetobacter haemolyticus	OXA beta-lactamase; OXA-214-like beta-lactamase	carbapenem; penam
basS	Pseudomonas aeruginosa	pmr phosphoethanolamine transferase	peptide antibiotic
PDC-262	Pseudomonas aeruginosa	PDC beta-lactamase	monobactam; carbapenem; cephalosporin
SRT-3	Bacteria, Viruses,	SRT beta-lactamase	cephalosporin
tet(64)	Burkholderia ubonensis	major facilitator superfamily (MFS) antibiotic efflux pump	tetracycline antibiotic
VEB-6	Proteus mirabilis	VEB beta-lactamase	monobactam; cephalosporin
cepA	Bacteroides fragilis	CepA beta-lactamase	cephalosporin
vgaB	Staphylococcus aureus	vga-type ABC-F protein	streptogramin antibiotic; streptogramin A antibiotic; pleuromutilin antibiotic
TEM-4	Klebsiella pneumoniae	TEM beta-lactamase	monobactam; cephalosporin; penam; penem
VEB-1b	Pseudomonas aeruginosa	VEB beta-lactamase	monobactam; cephalosporin
nimK	Prevotella bivia	nitroimidazole reductase	nitroimidazole antibiotic
OXA-167	Acinetobacter baumannii	OXA beta-lactamase; OXA-23-like beta-lactamase	carbapenem; penam
AAC(6')-Iak	Stenotrophomonas maltophilia	AAC(6')	aminoglycoside antibiotic
mecD	Macrococcus caseolyticus	methicillin resistant PBP2	penam
vanX gene in vanA cluster	Enterococcus faecium	vanX; glycopeptide resistance gene cluster	glycopeptide antibiotic
nimC	Bacteroides thetaiotaomicron	nitroimidazole reductase	nitroimidazole antibiotic
Clostridium perfringens mprF	Clostridium perfringens	defensin resistant mprF	peptide antibiotic
OXA-85	Fusobacterium nucleatum	OXA beta-lactamase	penam
vanR gene in vanA cluster	Enterococcus faecium	glycopeptide resistance gene cluster; vanR	glycopeptide antibiotic
APH(6)-Ib	Streptomyces glaucescens	APH(6)	aminoglycoside antibiotic
vanS gene in vanA cluster	Enterococcus faecium	vanS; glycopeptide resistance gene cluster	glycopeptide antibiotic
ADC-147	Acinetobacter baumannii	ADC beta-lactamases pending classification for carbapenemase activity	cephalosporin
OXA-813	Acinetobacter	OXA beta-lactamase; OXA-23-like beta-lactamase	carbapenem; penam
OXA-46	Pseudomonas aeruginosa	OXA beta-lactamase; OXA-46-like beta-lactamase	penam
OXA-3	Pseudomonas aeruginosa	OXA beta-lactamase; OXA-2-like beta-lactamase	cephalosporin; penam
OXA-192	Brachyspira pilosicoli	OXA beta-lactamase; OXA-63-like beta-lactamase	penam
ADC-59	Acinetobacter baumannii	ADC beta-lactamase without carbapenemase activity	cephalosporin
efpA	Mycobacterium tuberculosis	major facilitator superfamily (MFS) antibiotic efflux pump	rifamycin antibiotic; isoniazid-like antibiotic
OXA-475	Brachyspira pilosicoli	OXA beta-lactamase; OXA-63-like beta-lactamase	penam
OXA-629	Campylobacter jejuni	OXA beta-lactamase; OXA-184-like beta-lactamase	penam
OXA-633	Campylobacter jejuni	OXA beta-lactamase; OXA-184-like beta-lactamase	penam
PDC-112	Pseudomonas aeruginosa	PDC beta-lactamase	monobactam; carbapenem; cephalosporin
vanT gene in vanG cluster	Enterococcus faecalis	glycopeptide resistance gene cluster; vanT	glycopeptide antibiotic
sul4	uncultured bacterium	sulfonamide resistant sul	sulfonamide antibiotic
OXA-574	Ralstonia insidiosa	OXA beta-lactamase; OXA-22-like beta-lactamase	cephalosporin; penam
PDC-226	Pseudomonas aeruginosa	PDC beta-lactamase	monobactam; carbapenem; cephalosporin
vanXY gene in vanG cluster	Enterococcus faecalis	glycopeptide resistance gene cluster; vanXY	glycopeptide antibiotic
OXA-325	Acinetobacter calcoaceticus	OXA beta-lactamase; OXA-213-like beta-lactamase	carbapenem; penam
SHV-14	Klebsiella pneumoniae	SHV beta-lactamase	carbapenem; cephalosporin; penam
tet(56)	Legionella longbeachae	tetracycline inactivation enzyme	tetracycline antibiotic
SHV-124	Klebsiella pneumoniae	SHV beta-lactamase	carbapenem; cephalosporin; penam
IMP-15	Pseudomonas aeruginosa	IMP beta-lactamase	carbapenem; cephalosporin; cephamycin; penam; penem
AAC(6')-Iaa	Salmonella enterica	AAC(6')	aminoglycoside antibiotic
SHV-86	Klebsiella pneumoniae	SHV beta-lactamase	carbapenem; cephalosporin; penam
SHV-159	Klebsiella pneumoniae	SHV beta-lactamase	carbapenem; cephalosporin; penam
OXA-331	Acinetobacter calcoaceticus	OXA beta-lactamase; OXA-213-like beta-lactamase	carbapenem; penam
ADC-62	Acinetobacter baumannii	ADC beta-lactamase without carbapenemase activity	cephalosporin
almG	Vibrio cholerae	lipid A acyltransferase; polymyxin resistance operon	peptide antibiotic
SHV-214	Klebsiella pneumoniae	SHV beta-lactamase	carbapenem; cephalosporin; penam
ADC-171	Acinetobacter baumannii	ADC beta-lactamases pending classification for carbapenemase activity	cephalosporin
ADC-112	Acinetobacter baumannii	ADC beta-lactamases pending classification for carbapenemase activity	cephalosporin
CMH-3	Enterobacter cloacae	CMH beta-lactamase	cephalosporin
IMP-39	Pseudomonas aeruginosa	IMP beta-lactamase	carbapenem; cephalosporin; cephamycin; penam; penem
OXA-841	Acinetobacter pittii	OXA beta-lactamase; OXA-213-like beta-lactamase	carbapenem; penam
Erm(44)v	Staphylococcus xylosus	Erm 23S ribosomal RNA methyltransferase	macrolide antibiotic; lincosamide antibiotic; streptogramin antibiotic
fusH	Streptomyces lividans	fusidic acid inactivation enzyme	fusidane antibiotic
tsnR	Streptomyces laurentii	non-erm 23S ribosomal RNA methyltransferase (A1067)	peptide antibiotic
Streptomyces lividans cmlR	Streptomyces lividans	major facilitator superfamily (MFS) antibiotic efflux pump	phenicol antibiotic
tlrB conferring tylosin resistance	Streptomyces fradiae	non-erm 23S ribosomal RNA methyltransferase (G748)	macrolide antibiotic; lincosamide antibiotic
cmlv	Streptomyces venezuelae	chloramphenicol phosphotransferase	phenicol antibiotic
OXA-129	Salmonella enterica	OXA beta-lactamase; OXA-5-like beta-lactamase	penam
tet(V)	Mycolicibacterium smegmatis	major facilitator superfamily (MFS) antibiotic efflux pump	tetracycline antibiotic
ErmV	Streptomyces viridochromogenes	Erm 23S ribosomal RNA methyltransferase	macrolide antibiotic; lincosamide antibiotic; streptogramin antibiotic
OXA-55	Shewanella algae	OXA beta-lactamase; OXA-55-like beta-lactamase	carbapenem; penam
ANT(4')-IIb	Pseudomonas aeruginosa	ANT(4')	aminoglycoside antibiotic
oleD	Streptomyces antibioticus	ole glycosyltransferase	macrolide antibiotic
cphA2	Aeromonas hydrophila	CphA beta-lactamase	carbapenem
OXA-101	Citrobacter freundii	OXA beta-lactamase; OXA-10-like beta-lactamase	cephalosporin; penam
clbC	Alkalihalobacillus clausii	Cfr 23S ribosomal RNA methyltransferase	lincosamide antibiotic; streptogramin antibiotic; streptogramin A antibiotic; oxazolidinone antibiotic; phenicol antibiotic; pleuromutilin antibiotic
CTX-M-111	Shigella sp.	CTX-M beta-lactamase	cephalosporin
blaR1	Alkalihalobacillus clausii	BlaZ beta-lactamase	penam
opcM	Burkholderia cepacia	resistance-nodulation-cell division (RND) antibiotic efflux pump	fluoroquinolone antibiotic; aminoglycoside antibiotic
vanJ	Streptomyces coelicolor	vanJ membrane protein	glycopeptide antibiotic
abcA	Aspergillus fumigatus	ATP-binding cassette (ABC) antibiotic efflux pump	cephalosporin; penam; peptide antibiotic
Erm(O)-lrm	Streptomyces lividans	Erm 23S ribosomal RNA methyltransferase	macrolide antibiotic; lincosamide antibiotic; streptogramin antibiotic
sta	Streptomyces lavendulae	streptothricin acetyltransferase (SAT)	nucleoside antibiotic
BCL-1	Alkalihalobacillus clausii	BCL Beta-lactamase	penam
ICR-Mc	Moraxella catarrhalis	intrinsic colistin resistant phosphoethanolamine transferase	peptide antibiotic
GPC-1	Pseudomonas aeruginosa	GPC beta-lactamase	carbapenem
BKC-2	Enterobacter hormaechei	BKC Beta-lactamase	carbapenem
BlaB-14	Elizabethkingia meningoseptica	BlaB beta-lactamase	carbapenem; penam
CTX-M-223	Escherichia coli	CTX-M beta-lactamase	cephalosporin
OXA-787	Achromobacter dolens	OXA beta-lactamase; OXA-364-like beta-lactamase	penam
SPU-1	Bacteria, Viruses,	SPU beta-lactamase	carbapenem
KHM-1	Citrobacter freundii	KHM beta-lactamase	carbapenem; cephalosporin; cephamycin; penam; penem
FosM1	Bacillus massiliigabonensis	fosfomycin thiol transferase	phosphonic acid antibiotic
AAC(3)-VIIIa	Streptomyces fradiae	AAC(3)	aminoglycoside antibiotic
OXA-243	Achromobacter xylosoxidans	OXA beta-lactamase	penam
LRA-8	uncultured bacterium	subclass B3 LRA beta-lactamase	cephalosporin; penam
PDC-2	Pseudomonas aeruginosa	PDC beta-lactamase	monobactam; carbapenem; cephalosporin
THIN-B	Janthinobacterium lividum	THIN-B beta-lactamase	carbapenem; cephalosporin; penam
EXO-1	Streptomyces albus	EXO beta-lactamase	penam
OXA-114a	Achromobacter xylosoxidans	OXA beta-lactamase; OXA-114-like beta-lactamase	penam
OXA-250	Acinetobacter baumannii	OXA beta-lactamase; OXA-51-like beta-lactamase	carbapenem; penam
patB	Streptococcus pneumoniae	ATP-binding cassette (ABC) antibiotic efflux pump	fluoroquinolone antibiotic
pmrA	Streptococcus pneumoniae	major facilitator superfamily (MFS) antibiotic efflux pump	fluoroquinolone antibiotic
RlmA(II)	Streptococcus pneumoniae	non-erm 23S ribosomal RNA methyltransferase (G748)	macrolide antibiotic; lincosamide antibiotic
PDC-384	Pseudomonas aeruginosa	PDC beta-lactamase	monobactam; carbapenem; cephalosporin
OXA-401	Acinetobacter baumannii	OXA beta-lactamase; OXA-51-like beta-lactamase	carbapenem; penam
OXA-486	Pseudomonas aeruginosa	OXA beta-lactamase; OXA-50-like beta-lactamase	penam
OXA-455	Achromobacter insuavis	OXA beta-lactamase; OXA-364-like beta-lactamase	penam
OXA-457	Achromobacter sp.	OXA beta-lactamase	penam
OXA-458	Achromobacter sp.	OXA beta-lactamase	penam
OXA-899	Ralstonia pickettii	OXA beta-lactamase; OXA-22-like beta-lactamase	cephalosporin; penam
OXA-906	Pseudomonas aeruginosa	OXA beta-lactamase; OXA-50-like beta-lactamase	penam
PDC-49	Pseudomonas aeruginosa	PDC beta-lactamase	monobactam; carbapenem; cephalosporin
PDC-41	Pseudomonas aeruginosa	PDC beta-lactamase	monobactam; carbapenem; cephalosporin
PDC-393	Pseudomonas aeruginosa	PDC beta-lactamase	monobactam; carbapenem; cephalosporin
ADC-84	Acinetobacter baumannii	ADC beta-lactamases pending classification for carbapenemase activity	cephalosporin
ALG11-1	uncultured bacterium	ALG11 beta-lactamase	carbapenem
OXA-114b	Achromobacter xylosoxidans	OXA beta-lactamase; OXA-114-like beta-lactamase	penam
OXA-114e	Achromobacter xylosoxidans	OXA beta-lactamase; OXA-114-like beta-lactamase	penam
OXA-114g	Achromobacter xylosoxidans	OXA beta-lactamase; OXA-114-like beta-lactamase	penam
OXA-114h	Achromobacter xylosoxidans	OXA beta-lactamase; OXA-114-like beta-lactamase	penam
OXA-114i	Achromobacter	OXA beta-lactamase; OXA-114-like beta-lactamase	penam
OXA-114l	Achromobacter xylosoxidans	OXA beta-lactamase; OXA-114-like beta-lactamase	penam
OXA-114n	Achromobacter xylosoxidans	OXA beta-lactamase; OXA-114-like beta-lactamase	penam
OXA-114r	Achromobacter xylosoxidans	OXA beta-lactamase; OXA-114-like beta-lactamase	penam
OXA-114u	Achromobacter xylosoxidans	OXA beta-lactamase; OXA-114-like beta-lactamase	penam
OXA-114x	Achromobacter xylosoxidans	OXA beta-lactamase; OXA-114-like beta-lactamase	penam
OXA-395	Pseudomonas	OXA beta-lactamase; OXA-50-like beta-lactamase	penam
OXA-396	Pseudomonas	OXA beta-lactamase; OXA-50-like beta-lactamase	penam
OXA-494	Pseudomonas	OXA beta-lactamase; OXA-50-like beta-lactamase	penam
OXA-513	Achromobacter insuavis	OXA beta-lactamase; OXA-364-like beta-lactamase	penam
OXA-830	Bacteria, Viruses,	OXA beta-lactamase	penam
OXA-839	Achromobacter xylosoxidans	OXA beta-lactamase; OXA-114-like beta-lactamase	penam
OXA-901	Pseudomonas aeruginosa	OXA beta-lactamase; OXA-50-like beta-lactamase	penam
OXA-904	Pseudomonas aeruginosa	OXA beta-lactamase; OXA-50-like beta-lactamase	penam
PDC-100	Pseudomonas aeruginosa	PDC beta-lactamase	monobactam; carbapenem; cephalosporin
PDC-121	Pseudomonas	PDC beta-lactamase	monobactam; carbapenem; cephalosporin
PDC-128	Pseudomonas aeruginosa	PDC beta-lactamase	monobactam; carbapenem; cephalosporin
PDC-143	Pseudomonas aeruginosa	PDC beta-lactamase	monobactam; carbapenem; cephalosporin
PDC-211	Pseudomonas aeruginosa	PDC beta-lactamase	monobactam; carbapenem; cephalosporin
PDC-303	Pseudomonas aeruginosa	PDC beta-lactamase	monobactam; carbapenem; cephalosporin
PDC-340	Pseudomonas aeruginosa	PDC beta-lactamase	monobactam; carbapenem; cephalosporin
PDC-343	Pseudomonas aeruginosa	PDC beta-lactamase	monobactam; carbapenem; cephalosporin
PDC-370	Pseudomonas aeruginosa	PDC beta-lactamase	monobactam; carbapenem; cephalosporin
PDC-405	Pseudomonas aeruginosa	PDC beta-lactamase	monobactam; carbapenem; cephalosporin
PDC-426	Pseudomonas aeruginosa	PDC beta-lactamase	monobactam; carbapenem; cephalosporin
PDC-453	Pseudomonas aeruginosa	PDC beta-lactamase	monobactam; carbapenem; cephalosporin
PDC-474	Pseudomonas aeruginosa	PDC beta-lactamase	monobactam; carbapenem; cephalosporin
PFM-3	Pseudomonas fluorescens	PFM beta-lactamase	carbapenem
SST-1	Serratia marcescens	SST beta-lactamase	cephalosporin
mdeA	Streptococcus mutans	major facilitator superfamily (MFS) antibiotic efflux pump	fluoroquinolone antibiotic; aminoglycoside antibiotic; penam; tetracycline antibiotic; disinfecting agents and antiseptics
tet(X1)	Bacteroides thetaiotaomicron	tetracycline inactivation enzyme	tetracycline antibiotic
dfrB11	Betaproteobacteria bacterium	trimethoprim resistant dihydrofolate reductase dfr	diaminopyrimidine antibiotic
DHA-17	Morganella morganii	DHA beta-lactamase	cephalosporin; cephamycin
amrA	Burkholderia pseudomallei	resistance-nodulation-cell division (RND) antibiotic efflux pump	macrolide antibiotic; aminoglycoside antibiotic
macA	Neisseria gonorrhoeae	ATP-binding cassette (ABC) antibiotic efflux pump	macrolide antibiotic
cmrA	Rhodococcus rhodochrous	major facilitator superfamily (MFS) antibiotic efflux pump	phenicol antibiotic
ARL-5	Staphylococcus arlettae	ARL Beta-lactamase	penam
BPU-1	Bacillus pumilus	BPU Beta-lactamase	penam
mphN	Exiguobacterium sp.	macrolide phosphotransferase (MPH)	macrolide antibiotic
Erm(48)	Staphylococcus xylosus	Erm 23S ribosomal RNA methyltransferase	macrolide antibiotic; lincosamide antibiotic; streptogramin antibiotic; streptogramin B antibiotic
LpsA	Haemophilus influenzae	Intrinsic peptide antibiotic resistant Lps	peptide antibiotic
ADC-239	Acinetobacter calcoaceticus/baumannii	ADC beta-lactamases pending classification for carbapenemase activity	cephalosporin
FosY	Staphylococcus aureus	fosfomycin thiol transferase	phosphonic acid antibiotic
AAC(3)-VIIa	Streptomyces rimosus	AAC(3)	aminoglycoside antibiotic
SMB-1	Serratia marcescens	SMB beta-lactamase	carbapenem; cephalosporin; penam
tap	Mycolicibacterium fortuitum	major facilitator superfamily (MFS) antibiotic efflux pump	tetracycline antibiotic
tet(43)	uncultured bacterium	major facilitator superfamily (MFS) antibiotic efflux pump	tetracycline antibiotic
PDC-73	Pseudomonas aeruginosa	PDC beta-lactamase	monobactam; carbapenem; cephalosporin
catV	Brevibacillus brevis	chloramphenicol acetyltransferase (CAT)	phenicol antibiotic
AST-1	Nocardia asteroides	AST Beta-lactamase	cephalosporin; penam
erm(46)	Rhodococcus hoagii	Erm 23S ribosomal RNA methyltransferase	macrolide antibiotic; lincosamide antibiotic; streptogramin antibiotic
PDC-69	Pseudomonas aeruginosa	PDC beta-lactamase	monobactam; carbapenem; cephalosporin
OXA-925	Achromobacter ruhlandii	OXA beta-lactamase	penam
PDC-111	Pseudomonas aeruginosa	PDC beta-lactamase	monobactam; carbapenem; cephalosporin
PDC-115	Pseudomonas aeruginosa	PDC beta-lactamase	monobactam; carbapenem; cephalosporin
PDC-116	Pseudomonas aeruginosa	PDC beta-lactamase	monobactam; carbapenem; cephalosporin
PDC-24	Pseudomonas	PDC beta-lactamase	monobactam; carbapenem; cephalosporin
PDC-242	Pseudomonas aeruginosa	PDC beta-lactamase	monobactam; carbapenem; cephalosporin
PDC-282	Pseudomonas aeruginosa	PDC beta-lactamase	monobactam; carbapenem; cephalosporin
PDC-341	Pseudomonas aeruginosa	PDC beta-lactamase	monobactam; carbapenem; cephalosporin
PDC-361	Pseudomonas aeruginosa	PDC beta-lactamase	monobactam; carbapenem; cephalosporin
PDC-367	Pseudomonas aeruginosa	PDC beta-lactamase	monobactam; carbapenem; cephalosporin
PDC-388	Pseudomonas aeruginosa	PDC beta-lactamase	monobactam; carbapenem; cephalosporin
PDC-42	Pseudomonas aeruginosa	PDC beta-lactamase	monobactam; carbapenem; cephalosporin
Rv1877	Mycobacterium tuberculosis	major facilitator superfamily (MFS) antibiotic efflux pump	fluoroquinolone antibiotic
dfrA25	Salmonella enterica	trimethoprim resistant dihydrofolate reductase dfr	diaminopyrimidine antibiotic
AAC(2')-Ib	Mycolicibacterium fortuitum	AAC(2')	aminoglycoside antibiotic
mfpA	Mycobacterium tuberculosis	quinolone resistance protein (qnr)	fluoroquinolone antibiotic
LCR-1	Pseudomonas aeruginosa	LCR beta-lactamase	cephalosporin; penam
OXA-18	Pseudomonas aeruginosa	OXA beta-lactamase	penam
APH(3'')-Ia	Streptomyces griseus	APH(3'')	aminoglycoside antibiotic
MCR-5.2	Escherichia coli	MCR phosphoethanolamine transferase	peptide antibiotic
PDC-81	Pseudomonas aeruginosa	PDC beta-lactamase	monobactam; carbapenem; cephalosporin
dfrA29	Escherichia coli	trimethoprim resistant dihydrofolate reductase dfr	diaminopyrimidine antibiotic
PDC-14	Pseudomonas aeruginosa	PDC beta-lactamase	monobactam; carbapenem; cephalosporin
OXA-846	Pseudomonas aeruginosa	OXA beta-lactamase; OXA-50-like beta-lactamase	penam
PDC-212	Pseudomonas aeruginosa	PDC beta-lactamase	monobactam; carbapenem; cephalosporin
OXA-570	Ralstonia insidiosa	OXA beta-lactamase; OXA-60-like beta-lactamase	carbapenem; penam
ACT-53	Enterobacter cloacae	ACT beta-lactamase	carbapenem; cephalosporin; cephamycin; penam
OXA-565	Acinetobacter baumannii	OXA beta-lactamase; OXA-23-like beta-lactamase	carbapenem; penam
OXA-657	Acinetobacter baumannii	OXA beta-lactamase; OXA-23-like beta-lactamase	carbapenem; penam
OXA-806	Acinetobacter radioresistens	OXA beta-lactamase; OXA-23-like beta-lactamase	carbapenem; penam
OXA-808	Acinetobacter radioresistens	OXA beta-lactamase; OXA-23-like beta-lactamase	carbapenem; penam
OXA-914	Pseudomonas aeruginosa	OXA beta-lactamase; OXA-50-like beta-lactamase	penam
PDC-156	Pseudomonas aeruginosa	PDC beta-lactamase	monobactam; carbapenem; cephalosporin
PDC-17	Pseudomonas aeruginosa	PDC beta-lactamase	monobactam; carbapenem; cephalosporin
PDC-220	Pseudomonas aeruginosa	PDC beta-lactamase	monobactam; carbapenem; cephalosporin
PDC-260	Pseudomonas aeruginosa	PDC beta-lactamase	monobactam; carbapenem; cephalosporin
PDC-299	Pseudomonas aeruginosa	PDC beta-lactamase	monobactam; carbapenem; cephalosporin
PDC-33	Pseudomonas aeruginosa	PDC beta-lactamase	monobactam; carbapenem; cephalosporin
PDC-395	Pseudomonas aeruginosa	PDC beta-lactamase	monobactam; carbapenem; cephalosporin
PDC-40	Pseudomonas aeruginosa	PDC beta-lactamase	monobactam; carbapenem; cephalosporin
POM-2	Bacteria, Viruses,	POM beta-lactamase	carbapenem
SGM-3	Bacteria, Viruses,	SGM beta-lactamase	carbapenem
PAM-3	Pseudomonas tohonis	PAM beta-lactamase	carbapenem; cephalosporin
OXA-27	Acinetobacter baumannii	OXA beta-lactamase; OXA-23-like beta-lactamase	carbapenem; penam
OCH-3	Brucella anthropi	OCH beta-lactamase	monobactam; cephalosporin; cephamycin; penam; penem
[truncated: 1,724 more rows]
